# Supplementary material for: Investigation of the Genetic Diversity and Quantitative Trait Loci Accounting for Important Agronomic and Seed Quality Traits in Brassica carinata
Source: Front Plant Sci. 2017 Apr 24;8:615. doi: 10.3389/fpls.2017.00615 (PMC5401912; doi:10.3389/fpls.2017.00615)
Supplement: Supplementary Table 1 — Accessions of B. carinata investigated in this study. [file Table1.XLSX]

## Sheet: Sheet1
Supplementary Table 1. Accessions of B. carinata investigated in this study
Serial No.	Accession No.	Accession name*	Geographical location*	Original country	Collected country
1	CGN03930	Gommenzer (Amharic)	0901N 04053E	Ethiopian	Netherlands
2	CGN03932	Gommenzer (Amharic)	0920N 04248E	Ethiopian	Netherlands
3	CGN03933	Gommenzer (Amharic)	0704N 03831E	Ethiopian	Netherlands
4	CGN03934	Gommenzer (Amharic)	0905N 03632E	Ethiopian	Netherlands
5	CGN03936	Gommenzer (Amharic)	0857N 03530E	Ethiopian	Netherlands
6	CGN03937	Gommenzer (Amharic)	0712N 03836E	Ethiopian	Netherlands
7	CGN03938	Gommenzer (Amharic)	0752N 03636E	Ethiopian	Netherlands
8	CGN03939	Gommenzer (Amharic)	0926N 04146E	Ethiopian	Netherlands
9	CGN03940	Gommenzer (Amharic)	0851N 04036E	Ethiopian	Netherlands
10	CGN03950	Gommenzer (Amharic)	0706N 04001E	Ethiopian	Netherlands
11	CGN03951	Gommenzer (Amharic)	0706N 04001E	Ethiopian	Netherlands
12	CGN03952	Rashad	1254N 02423E	Ethiopian	Netherlands
13	CGN03953	Gommenzer (Amharic)	0552N 03859E	Ethiopian	Netherlands
14	CGN03954	Gommenzer (Amharic)	0708N 03545E	Ethiopian	Netherlands
15	CGN03955	Gommenzer (Amharic)	0816N 03929E	Ethiopian	Netherlands
16	CGN03956	Gommenzer (Amharic)	0926N 04138E	Ethiopian	Netherlands
17	CGN03957	Gommenzer (Amharic)	0910N 04040E	Ethiopian	Netherlands
18	CGN03958	Gommenzer (Amharic)	1105N 03944E	Ethiopian	Netherlands
19	CGN03961	Gommenzer (Amharic)	0811N 03627E	Ethiopian	Netherlands
20	CGN03962	Gommenzer (Amharic)	0811N 03627E	Ethiopian	Netherlands
21	CGN03963	Gommenzer (Amharic)	0818N 03536E	Ethiopian	Netherlands
22	CGN03965	Gommenzer (Amharic)	0905N 03632E	Ethiopian	Netherlands
23	CGN03966	Gommenzer (Amharic)	0906N 04205E	Ethiopian	Netherlands
24	CGN03967	Gommenzer (Amharic)	1010N 03809E	Ethiopian	Netherlands
25	CGN03968	Gommenzer (Amharic)	1451N 03922E	Ethiopian	Netherlands
26	CGN03969	Gommenzer (Amharic)	1118N 03941E	Ethiopian	Netherlands
27	CGN03970	Gommenzer (Amharic)	1118N 03941E	Ethiopian	Netherlands
28	CGN03971	Gommenzer (Amharic)	0754N 03940E	Ethiopian	Netherlands
29	CGN03972	Gommenzer (Amharic)	0716N 03839E	Ethiopian	Netherlands
30	CGN03974	Gommenzer (Amharic)	0520N 03935E	Ethiopian	Netherlands
31	CGN03975	Gommenzer (Amharic)	0831N 03450E	Ethiopian	Netherlands
32	CGN03977	Gommenzer (Amharic)	0904N 04052E	Ethiopian	Netherlands
33	CGN03978	Gommenzer (Amharic)	0924N 04201E	Ethiopian	Netherlands
34	CGN03979	Gommenzer (Amharic)	0924N 04201E	Ethiopian	Netherlands
35	CGN03982	Gommenzer (Amharic)	0739N 03647E	Ethiopian	Netherlands
36	CGN03983	Gommenzer (Amharic)	0739N 03647E	Ethiopian	Netherlands
37	CGN03984	Gommenzer (Amharic)	0739N 03647E	Ethiopian	Netherlands
38	CGN03985	Gommenzer (Amharic)	0906N 04205E	Ethiopian	Netherlands
39	CGN03986	Gommenzer (Amharic)	0920N 04148E	Ethiopian	Netherlands
40	CGN03988	Gommenzer (Amharic)	0924N 04201E	Ethiopian	Netherlands
41	CGN03989	Gommenzer (Amharic)	0924N 04201E	Ethiopian	Netherlands
42	CGN03990	Gommenzer (Amharic)	0926N 04138E	Ethiopian	Netherlands
43	CGN03991	Gommenzer (Amharic)	0926N 04138E	Ethiopian	Netherlands
44	CGN03992	Gommenzer (Amharic)	0926N 04146E	Ethiopian	Netherlands
45	CGN03993	Gommenzer (Amharic)	0926N 04146E	Ethiopian	Netherlands
46	CGN03994	Gommenzer(Amharic&Gal)	0907N 04138E	Ethiopian	Netherlands
47	CGN03996	Gommenzer (Amharic)	0917N 04050E	Ethiopian	Netherlands
48	CGN03997	Gommenzer (Amharic)	0917N 04050E	Ethiopian	Netherlands
49	CGN03998	Gommenzer (Amharic)	0904N 04052E	Ethiopian	Netherlands
50	CGN03999	Gommenzer (Amharic)	0904N 04052E	Ethiopian	Netherlands
51	CGN04002	Gommenzer (Amharic)	0853N 04042E	Ethiopian	Netherlands
52	CGN04003	Gommenzer (Amharic)	0853N 04042E	Ethiopian	Netherlands
53	CGN04004	Gommenzer (Amharic)	0849N 04031E	Ethiopian	Netherlands
54	CGN04005	Gommenzer (Amharic)	0854N 04046E	Ethiopian	Netherlands
55	CGN04006	Gommenzer (Amharic)	0910N 04053E	Ethiopian	Netherlands
56	CGN04008	Gommenzer (Amharic)	1010N 03809E	Ethiopian	Netherlands
57	CGN04009	Gommenzer (Amharic)	1047N 03702E	Ethiopian	Netherlands
58	CGN04012	Gommenzer (Amharic)	1212N 03734E	Ethiopian	Netherlands
59	CGN04013	Gommenzer (Amharic)	1237N 03728E	Ethiopian	Netherlands
60	CGN04014	Gommenzer (Amharic)	-	Ethiopian	Netherlands
61	CGN04015	Gommenzer (Amharic)	1407N 03843E	Ethiopian	Netherlands
62	CGN04018	Gommenzer (Amharic)	1105N 03944E	Ethiopian	Netherlands
63	CGN04019	Gommenzer (Amharic)	1112N 04001E	Ethiopian	Netherlands
64	CGN04020	Gommenzer (Amharic)	1106N 3938E	Ethiopian	Netherlands
65	CGN04021	Gommenzer (Amharic)	1118N 03941E	Ethiopian	Netherlands
66	CGN04022	Gommenzer (Amharic)	0754N 03940E	Ethiopian	Netherlands
67	CGN04024	Gommenzer (Amharic)	0700N 03959E	Ethiopian	Netherlands
68	CGN04026	Gommenzer (Amharic)	1239N 03729E	Ethiopian	Netherlands
69	CGN04028	B.car 0.99	0520N 03935E	Ethiopian	Netherlands
70	CGN04029	Gommenzer (Amharic)	0811N 03627E	Ethiopian	Netherlands
71	CGN04030	Gommenzer (Amharic)	0935N 04150E	Ethiopian	Netherlands
72	CGN04031	Gommenzer (Amharic)	0745N 03647E	Ethiopian	Netherlands
73	CGN04034	Gommenzer (Amharic)	0924N 04201E	Ethiopian	Netherlands
74	CGN04035	Gommenzer (Amharic)	0924N 04201E	Ethiopian	Netherlands
75	CGN04036	Gommenzer (Amharic)	0926N 04206E	Ethiopian	Netherlands
76	CGN04037	Gommenzer (Amharic)	0739N 03647E	Ethiopian	Netherlands
77	88-216845	-	-	Ethiopian	Germany
78	80-139	-	-	Ethiopian	Germany
79	88-219790	-	-	Ethiopian	Germany
80	Y-BcDH64	Gommenzer (Amharic)	0905N 03632E	Ethiopian	Netherlands
81	W-BcDH76	SVP Sao Tome	0019N 00643E	Ethiopian	Netherlands
*The accession name and geographical location cited from Jiang et al., 2007.
