# Supplementary material for: Investigation of the Genetic Diversity and Quantitative Trait Loci Accounting for Important Agronomic and Seed Quality Traits in Brassica carinata
Source: Front Plant Sci. 2017 Apr 24;8:615. doi: 10.3389/fpls.2017.00615 (PMC5401912; doi:10.3389/fpls.2017.00615)
Supplement: Supplementary Table 2 — Details of field experiments across multiple environments. [file Table2.XLSX]

## Sheet: Sheet1
Supplementary Table 2 Details of field experiments across multiple environments
Group	Enviroment	Location and geographic feature	Rapeseed growing period	Code of experiment*	Investigated traits†
YW DH population	Semi-Winter	Wuhan, Hubei, China, E114°21′/ N30°37′/ 40m	Oct, 2008-May, 2009	WH09	FT, PW, SN, SW, PNM, LMI, PRO, OC, ERU, LEN, LEI, OLE
		Wuhan, Hubei, China, E114°21′/ N30°37′/ 40m	Oct, 2009-May, 2010	WH10	FT, PRO, OC, ERU, LEN, LEI, OLE
		Wuhan, Hubei, China, E114°21′/ N30°37′/ 40m	Oct, 2012-May, 2013	WH13	SN, SW, PRO, OC, ERU, LEN, LEI, OLE
		Wuhan, Hubei, China, E114°21′/ N30°37′/ 40m	Oct, 2013-May, 2014	WH14	PRO, OC, ERU, LEN, LEI, OLE
	Spring	Hezheng, Gansu, China, E103°31′/ N35°43′/ 1900m	May, 2012-Sep, 2012	HZ12	SY, FT, PW, PL, SN, SW, PRO, OC, ERU, LEN, LEI, OLE
		Xining, Qinghai, China, E101°75′/ N36°73′/ 2200m	May, 2012-Sep, 2012	XN12	SY, FT, PW, PL, SN, SW, PRO, OC, ERU, LEN, LEI, OLE
		Wagga Wagga, New South Wales, Australia, E147°35′ /S35° 05′ / 219m	Jun, 2013-Nov, 2013	WW13	FT
		Wagga Wagga, New South Wales, Australia, E147°35′ /S35° 05′ / 219m	Jun, 2014-Nov, 2014	WW14	FT
Diverse lines	Semi-winter	Wuhan, Hubei, China, E114°21′/ N30°37′/ 40m	Oct, 2012-May, 2013	WH13	SW, SN, PRO, OC, ERU, LEN, LEI, OLE
		Wuhan, Hubei, China, E114°21′/ N30°37′/ 40m	Oct, 2013-May, 2014	WH14	PRO, OC, ERU, LEN, LEI, OLE
* The first two letters represents the code of locaion, and the last two numbers represents the year of harvest.
† FT: flowering time; PW: pod width; PL: pod length; SN: seed number per pod; SW: seed weight; PRO: protein content; OC: oil content; ERU: erucic acid; LEN: linolenic acid; LEI: linoleic acid; OLE: oleic acid.
