# Supplementary material for: Investigation of the Genetic Diversity and Quantitative Trait Loci Accounting for Important Agronomic and Seed Quality Traits in Brassica carinata
Source: Front Plant Sci. 2017 Apr 24;8:615. doi: 10.3389/fpls.2017.00615 (PMC5401912; doi:10.3389/fpls.2017.00615)
Supplement: Supplementary Table 3 — The genetic linkage map of the YW DH population. [file Table3.XLSX]

## Sheet: a all markers in genetic map
Supplenmary Table 3 The genetic linkage map of the YW DH population
a: all markers in the genetic map
Locus	Linkage group	Position	Bin code and marker included	Marker type
100050168	B1	0		silico DArTs marker
100008381	B1	4.237		silico DArTs marker
100015564	B1	4.877		silico DArTs marker
100022390	B1	5.641	bin001	silico DArTs marker
100017718	B1		bin001	silico DArTs marker
100008594	B1	5.915	bin002	silico DArTs marker
100046338	B1		bin002	silico DArTs marker
100020052	B1	6.162		silico DArTs marker
100017774	B1	6.38		silico DArTs marker
100055759	B1	7.223	bin003	silico DArTs marker
100047422	B1		bin003	silico DArTs marker
100012395	B1		bin003	silico DArTs marker
100055720	B1		bin003	silico DArTs marker
100021814	B1		bin003	silico DArTs marker
100016731	B1		bin003	silico DArTs marker
100029700S	B1		bin003	SNP marker
100043072	B1		bin003	silico DArTs marker
100030946	B1		bin003	silico DArTs marker
100024320	B1		bin003	silico DArTs marker
100002443S	B1		bin003	SNP marker
100008794S	B1		bin003	SNP marker
100037679	B1		bin003	silico DArTs marker
100026558S	B1		bin003	SNP marker
100035879S	B1		bin003	SNP marker
100021591	B1	7.452		silico DArTs marker
100011871	B1	8.649	bin004	silico DArTs marker
100056546	B1		bin004	silico DArTs marker
100060659	B1	8.929		silico DArTs marker
100075729	B1	9.324	bin005	silico DArTs marker
100023709	B1		bin005	silico DArTs marker
100015400	B1		bin005	silico DArTs marker
100010950	B1		bin005	silico DArTs marker
100019352	B1		bin005	silico DArTs marker
100019566	B1		bin005	silico DArTs marker
100053317	B1		bin005	silico DArTs marker
e5m7-500	B1		bin005	SSR marker
100033277	B1		bin005	silico DArTs marker
100030235	B1		bin005	silico DArTs marker
100015624	B1		bin005	silico DArTs marker
100024304	B1		bin005	silico DArTs marker
100011498	B1		bin005	silico DArTs marker
100007267	B1		bin005	silico DArTs marker
100032857	B1		bin005	silico DArTs marker
100072980	B1		bin005	silico DArTs marker
100059916	B1		bin005	silico DArTs marker
100038871	B1		bin005	silico DArTs marker
100009545	B1		bin005	silico DArTs marker
100011673	B1		bin005	silico DArTs marker
100003648	B1		bin005	silico DArTs marker
100007679S	B1		bin005	SNP marker
100011195S	B1		bin005	SNP marker
100059918	B1		bin005	silico DArTs marker
100068016	B1		bin005	silico DArTs marker
100023288	B1		bin005	silico DArTs marker
100079054	B1		bin005	silico DArTs marker
100053479	B1	9.855		silico DArTs marker
100048383	B1	10.198	bin006	silico DArTs marker
100030144	B1		bin006	silico DArTs marker
100032419	B1		bin006	silico DArTs marker
100024905	B1		bin006	silico DArTs marker
100027939	B1		bin006	silico DArTs marker
100025867	B1		bin006	silico DArTs marker
100041667	B1		bin006	silico DArTs marker
100024337	B1		bin006	silico DArTs marker
100034200	B1		bin006	silico DArTs marker
100025049	B1		bin006	silico DArTs marker
100054166	B1		bin006	silico DArTs marker
100020654	B1		bin006	silico DArTs marker
100022941	B1	10.829	bin007	silico DArTs marker
100021908	B1		bin007	silico DArTs marker
100007567	B1	11.256	bin008	silico DArTs marker
100006730	B1		bin008	silico DArTs marker
100026059	B1		bin008	silico DArTs marker
100055192	B1		bin008	silico DArTs marker
100062311	B1		bin008	silico DArTs marker
100066263	B1		bin008	silico DArTs marker
100066319	B1		bin008	silico DArTs marker
100006220	B1		bin008	silico DArTs marker
100005023	B1		bin008	silico DArTs marker
100016485	B1		bin008	silico DArTs marker
100024296	B1		bin008	silico DArTs marker
100047179	B1		bin008	silico DArTs marker
100035982	B1		bin008	silico DArTs marker
100059199	B1		bin008	silico DArTs marker
100005569	B1		bin008	silico DArTs marker
100027375	B1		bin008	silico DArTs marker
100059913	B1		bin008	silico DArTs marker
100016423	B1		bin008	silico DArTs marker
100016689	B1		bin008	silico DArTs marker
100066445	B1		bin008	silico DArTs marker
100069596	B1		bin008	silico DArTs marker
100021306	B1		bin008	silico DArTs marker
100051072	B1		bin008	silico DArTs marker
100014055	B1		bin008	silico DArTs marker
100009626	B1		bin008	silico DArTs marker
100022722	B1		bin008	silico DArTs marker
100017071	B1		bin008	silico DArTs marker
100055063	B1		bin008	silico DArTs marker
100077419	B1		bin008	silico DArTs marker
100078368	B1		bin008	silico DArTs marker
100042253	B1		bin008	silico DArTs marker
100024670	B1		bin008	silico DArTs marker
100025944	B1		bin008	silico DArTs marker
100007130	B1		bin008	silico DArTs marker
100064034	B1		bin008	silico DArTs marker
100022245	B1		bin008	silico DArTs marker
100061157	B1		bin008	silico DArTs marker
100067217	B1		bin008	silico DArTs marker
100052571	B1		bin008	silico DArTs marker
100012318	B1		bin008	silico DArTs marker
100006950	B1		bin008	silico DArTs marker
100063553	B1		bin008	silico DArTs marker
100059159	B1		bin008	silico DArTs marker
100011070	B1		bin008	silico DArTs marker
100064755	B1		bin008	silico DArTs marker
100015170	B1		bin008	silico DArTs marker
100061112	B1		bin008	silico DArTs marker
100024683	B1		bin008	silico DArTs marker
100043731	B1		bin008	silico DArTs marker
100013472	B1		bin008	silico DArTs marker
100051133	B1		bin008	silico DArTs marker
100038771	B1		bin008	silico DArTs marker
100009658	B1		bin008	silico DArTs marker
100009494	B1		bin008	silico DArTs marker
100051558	B1		bin008	silico DArTs marker
100010315	B1		bin008	silico DArTs marker
100006428	B1		bin008	silico DArTs marker
100018165	B1		bin008	silico DArTs marker
100024641	B1		bin008	silico DArTs marker
100052233	B1		bin008	silico DArTs marker
100016206	B1		bin008	silico DArTs marker
100043723	B1		bin008	silico DArTs marker
100068307	B1		bin008	silico DArTs marker
100078700	B1		bin008	silico DArTs marker
100004003	B1		bin008	silico DArTs marker
100008458	B1		bin008	silico DArTs marker
100050274	B1		bin008	silico DArTs marker
100056592	B1		bin008	silico DArTs marker
100029371	B1		bin008	silico DArTs marker
100026697	B1		bin008	silico DArTs marker
100021649	B1		bin008	silico DArTs marker
100026047	B1		bin008	silico DArTs marker
100019756	B1		bin008	silico DArTs marker
100040446	B1		bin008	silico DArTs marker
100026034	B1		bin008	silico DArTs marker
100028084	B1		bin008	silico DArTs marker
100068408	B1		bin008	silico DArTs marker
100021005	B1		bin008	silico DArTs marker
100021189	B1		bin008	silico DArTs marker
100037631	B1		bin008	silico DArTs marker
100018480	B1		bin008	silico DArTs marker
100060232	B1		bin008	silico DArTs marker
100024890	B1		bin008	silico DArTs marker
100048070	B1		bin008	silico DArTs marker
100027970	B1		bin008	silico DArTs marker
100026507	B1		bin008	silico DArTs marker
100036177	B1		bin008	silico DArTs marker
100041544	B1		bin008	silico DArTs marker
100026300	B1		bin008	silico DArTs marker
100019410	B1		bin008	silico DArTs marker
100065267	B1		bin008	silico DArTs marker
100024241	B1		bin008	silico DArTs marker
100020794	B1		bin008	silico DArTs marker
100010248	B1		bin008	silico DArTs marker
100042339	B1		bin008	silico DArTs marker
100024182	B1		bin008	silico DArTs marker
100041196	B1		bin008	silico DArTs marker
100022180	B1		bin008	silico DArTs marker
100004149S	B1		bin008	SNP marker
100032383S	B1		bin008	SNP marker
100022920S	B1		bin008	SNP marker
100036163S	B1		bin008	SNP marker
100027892S	B1		bin008	SNP marker
100001452S	B1		bin008	SNP marker
100005070S	B1		bin008	SNP marker
100018529S	B1		bin008	SNP marker
100016766S	B1		bin008	SNP marker
100019529S	B1		bin008	SNP marker
100029466S	B1		bin008	SNP marker
100043603S	B1		bin008	SNP marker
100027441S	B1		bin008	SNP marker
100035261S	B1		bin008	SNP marker
100023357	B1		bin008	silico DArTs marker
100054853	B1		bin008	silico DArTs marker
100029003	B1		bin008	silico DArTs marker
100034683	B1		bin008	silico DArTs marker
100027589	B1	11.843		silico DArTs marker
100023033	B1	12.763	bin009	silico DArTs marker
100030303	B1		bin009	silico DArTs marker
100014785	B1		bin009	silico DArTs marker
100041953	B1		bin009	silico DArTs marker
100058694	B1		bin009	silico DArTs marker
100026688	B1		bin009	silico DArTs marker
100010517S	B1		bin009	SNP marker
100030855S	B1		bin009	SNP marker
100004061S	B1		bin009	SNP marker
100015931S	B1		bin009	SNP marker
100013420	B1		bin009	silico DArTs marker
100053191	B1		bin009	silico DArTs marker
100023473	B1		bin009	silico DArTs marker
100027538S	B1		bin009	SNP marker
100010409	B1		bin009	silico DArTs marker
100075946	B1		bin009	silico DArTs marker
100011258	B1		bin009	silico DArTs marker
100075738	B1		bin009	silico DArTs marker
100061159	B1		bin009	silico DArTs marker
100056326	B1		bin009	silico DArTs marker
100013167S	B1		bin009	SNP marker
100008174S	B1		bin009	SNP marker
100021150S	B1		bin009	SNP marker
100041093	B1		bin009	silico DArTs marker
100010594	B1		bin009	silico DArTs marker
100040718	B1		bin009	silico DArTs marker
100018259	B1		bin009	silico DArTs marker
100021186	B1		bin009	silico DArTs marker
100065800	B1		bin009	silico DArTs marker
100051219	B1		bin009	silico DArTs marker
100052248	B1	13.252		silico DArTs marker
100041347	B1	13.479	bin010	silico DArTs marker
100019101	B1		bin010	silico DArTs marker
100034298	B1		bin010	silico DArTs marker
100033400	B1	14.211		silico DArTs marker
e6m3-280	B1	14.413	bin011	SSR marker
e5m7-260	B1		bin011	SSR marker
100038015	B1		bin011	silico DArTs marker
e4m9-310	B1		bin011	SSR marker
em13me16-250	B1		bin011	SSR marker
100039563	B1	18.961	bin012	silico DArTs marker
100013563	B1		bin012	silico DArTs marker
100008824	B1	19.362	bin013	silico DArTs marker
100015288	B1		bin013	silico DArTs marker
100018632	B1		bin013	silico DArTs marker
100041716	B1		bin013	silico DArTs marker
100016690	B1		bin013	silico DArTs marker
100021881	B1		bin013	silico DArTs marker
100020166	B1		bin013	silico DArTs marker
100022766	B1		bin013	silico DArTs marker
100024171	B1		bin013	silico DArTs marker
100037355	B1		bin013	silico DArTs marker
100018574	B1		bin013	silico DArTs marker
100016947	B1		bin013	silico DArTs marker
100013892	B1		bin013	silico DArTs marker
100035442	B1		bin013	silico DArTs marker
100015717	B1		bin013	silico DArTs marker
100013474	B1		bin013	silico DArTs marker
100032112	B1	19.929	bin014	silico DArTs marker
100045336	B1		bin014	silico DArTs marker
100017597	B1	20.15		silico DArTs marker
100067851	B1	21.71	bin015	silico DArTs marker
100065322	B1		bin015	silico DArTs marker
100036861S	B1		bin015	SNP marker
100032303S	B1		bin015	SNP marker
100009503S	B1		bin015	SNP marker
100021600	B1	22.622		silico DArTs marker
100007740	B1	27.14		silico DArTs marker
100012258	B1	27.728	bin016	silico DArTs marker
100064050	B1		bin016	silico DArTs marker
100064156	B1		bin016	silico DArTs marker
100064698	B1		bin016	silico DArTs marker
100075791	B1		bin016	silico DArTs marker
100069283	B1	28.265	bin017	silico DArTs marker
100078795	B1		bin017	silico DArTs marker
100010724S	B1		bin017	SNP marker
100025124S	B1		bin017	SNP marker
100005521S	B1		bin017	SNP marker
100017859S	B1		bin017	SNP marker
cnu099	B1	28.526		SSR marker
100048156	B1	28.774		silico DArTs marker
100033725	B1	35.984	bin018	silico DArTs marker
100021849	B1		bin018	silico DArTs marker
100032271	B1		bin018	silico DArTs marker
100005654S	B1		bin018	SNP marker
100061847	B1	37.135		silico DArTs marker
100055425	B1	37.945	bin019	silico DArTs marker
100022409	B1		bin019	silico DArTs marker
100046824	B1		bin019	silico DArTs marker
100072846	B1		bin019	silico DArTs marker
100029387	B1	38.189		silico DArTs marker
100007506	B1	38.515	bin020	silico DArTs marker
100042897	B1		bin020	silico DArTs marker
100012378	B1		bin020	silico DArTs marker
100053596	B1		bin020	silico DArTs marker
100017971S	B1		bin020	SNP marker
100019986S	B1		bin020	SNP marker
100054221	B1		bin020	silico DArTs marker
100014975	B1		bin020	silico DArTs marker
100025573	B1		bin020	silico DArTs marker
cnu098	B1	38.9	bin021	SSR marker
SA29	B1		bin021	SSR marker
B027E01-2B	B1		bin021	SSR marker
100018914	B1	39.876		silico DArTs marker
100076398	B1	40.911	bin022	silico DArTs marker
100017168	B1		bin022	silico DArTs marker
100019735	B1		bin022	silico DArTs marker
100041176	B1		bin022	silico DArTs marker
100047068S	B1		bin022	SNP marker
100062844	B1		bin022	silico DArTs marker
100065851	B1		bin022	silico DArTs marker
100038504	B1		bin022	silico DArTs marker
100022410	B1		bin022	silico DArTs marker
100035231	B1		bin022	silico DArTs marker
100014391	B1		bin022	silico DArTs marker
100048202	B1		bin022	silico DArTs marker
100015021	B1		bin022	silico DArTs marker
100012308	B1		bin022	silico DArTs marker
100012770	B1		bin022	silico DArTs marker
100048783	B1		bin022	silico DArTs marker
100007757	B1	47.314	bin023	silico DArTs marker
100050988	B1		bin023	silico DArTs marker
100013191	B1	48.07	bin024	silico DArTs marker
100041886	B1		bin024	silico DArTs marker
100027444	B1		bin024	silico DArTs marker
100003471S	B1		bin024	SNP marker
100039464	B1		bin024	silico DArTs marker
100051808	B1		bin024	silico DArTs marker
100059649	B1		bin024	silico DArTs marker
100060117	B1		bin024	silico DArTs marker
100071139	B1		bin024	silico DArTs marker
100008834	B1		bin024	silico DArTs marker
100013361	B1		bin024	silico DArTs marker
100040918	B1		bin024	silico DArTs marker
100062262	B1		bin024	silico DArTs marker
100017795	B1		bin024	silico DArTs marker
100014267	B1		bin024	silico DArTs marker
100016346	B1		bin024	silico DArTs marker
100020415	B1		bin024	silico DArTs marker
100027651	B1		bin024	silico DArTs marker
100032873	B1		bin024	silico DArTs marker
100048294	B1		bin024	silico DArTs marker
100041672	B1		bin024	silico DArTs marker
100062226	B1		bin024	silico DArTs marker
100021472S	B1		bin024	SNP marker
100030919S	B1		bin024	SNP marker
100012733	B1		bin024	silico DArTs marker
100042453	B1	48.271		silico DArTs marker
100071901	B1	49.084		silico DArTs marker
100043465	B1	49.497		silico DArTs marker
100019987	B1	50.204		silico DArTs marker
100020128	B1	51.057		silico DArTs marker
100037660	B1	51.702	bin025	silico DArTs marker
100024195	B1		bin025	silico DArTs marker
100029074	B1		bin025	silico DArTs marker
100030940S	B1		bin025	SNP marker
100068007	B1		bin025	silico DArTs marker
100028301	B1	52.362		silico DArTs marker
100043226	B1	52.676	bin026	silico DArTs marker
100009699	B1		bin026	silico DArTs marker
100023236S	B1		bin026	SNP marker
100022141	B1	56.283	bin027	silico DArTs marker
100070385	B1		bin027	silico DArTs marker
100004090S	B1		bin027	SNP marker
100027506S	B1		bin027	SNP marker
100028838	B1	57.317	bin028	silico DArTs marker
100003455S	B1		bin028	SNP marker
100025963	B1	57.716	bin029	silico DArTs marker
100024984	B1		bin029	silico DArTs marker
100052876	B1	58.171	bin030	silico DArTs marker
100012239	B1		bin030	silico DArTs marker
100031059	B1		bin030	silico DArTs marker
100026124	B1	60.487	bin031	silico DArTs marker
100018538	B1		bin031	silico DArTs marker
100019213	B1	63.117		silico DArTs marker
100053770	B1	64.298	bin032	silico DArTs marker
100011194	B1		bin032	silico DArTs marker
100077385	B1		bin032	silico DArTs marker
100000095	B1		bin032	silico DArTs marker
100003030	B1		bin032	silico DArTs marker
100057674	B1		bin032	silico DArTs marker
100057831	B1		bin032	silico DArTs marker
100008197	B1		bin032	silico DArTs marker
100012002	B1		bin032	silico DArTs marker
100016047	B1		bin032	silico DArTs marker
100017302	B1		bin032	silico DArTs marker
100040913	B1		bin032	silico DArTs marker
100073982	B1		bin032	silico DArTs marker
100011847S	B1		bin032	SNP marker
100014253S	B1		bin032	SNP marker
100046890S	B1		bin032	SNP marker
100029882S	B1		bin032	SNP marker
100055475	B1		bin032	silico DArTs marker
100006973	B1	65.812	bin033	silico DArTs marker
3141870S	B1		bin033	SNP marker
100013986	B1		bin033	silico DArTs marker
100016349	B1		bin033	silico DArTs marker
100022658	B1	70.834		silico DArTs marker
100046735	B1	71.574	bin034	silico DArTs marker
100020472	B1		bin034	silico DArTs marker
100067913	B1		bin034	silico DArTs marker
100020668	B1		bin034	silico DArTs marker
100034004	B1		bin034	silico DArTs marker
100046966	B1		bin034	silico DArTs marker
100027337	B1		bin034	silico DArTs marker
100017694	B1		bin034	silico DArTs marker
100049365	B1		bin034	silico DArTs marker
100009190	B1	72.651	bin035	silico DArTs marker
100009150	B1		bin035	silico DArTs marker
100056194	B1		bin035	silico DArTs marker
100003380	B1		bin035	silico DArTs marker
100078616	B1		bin035	silico DArTs marker
100015807	B1		bin035	silico DArTs marker
100035925	B1		bin035	silico DArTs marker
100064115	B1		bin035	silico DArTs marker
100060325	B1		bin035	silico DArTs marker
100023083	B1		bin035	silico DArTs marker
100014662	B1		bin035	silico DArTs marker
100065205	B1		bin035	silico DArTs marker
100018242	B1		bin035	silico DArTs marker
100004994S	B1		bin035	SNP marker
100008781S	B1		bin035	SNP marker
100034163S	B1		bin035	SNP marker
100060713	B1		bin035	silico DArTs marker
100069007	B1		bin035	silico DArTs marker
100039521	B1		bin035	silico DArTs marker
100025662	B1		bin035	silico DArTs marker
100025344	B1		bin035	silico DArTs marker
100060694	B1		bin035	silico DArTs marker
100068397	B1		bin035	silico DArTs marker
100025191	B1		bin035	silico DArTs marker
100036919	B1		bin035	silico DArTs marker
100048863	B1	72.934		silico DArTs marker
Na14D07	B1	75.155	bin036	SSR marker
100017334	B1		bin036	silico DArTs marker
100018820	B1		bin036	silico DArTs marker
100046227	B1		bin036	silico DArTs marker
100029033	B1		bin036	silico DArTs marker
100074066	B1		bin036	silico DArTs marker
100021319	B1		bin036	silico DArTs marker
100025864	B1	75.853	bin037	silico DArTs marker
100019316	B1		bin037	silico DArTs marker
100013975	B1		bin037	silico DArTs marker
100020133	B1		bin037	silico DArTs marker
100062284	B1		bin037	silico DArTs marker
100003663	B1		bin037	silico DArTs marker
100025854S	B1		bin037	SNP marker
100034338S	B1		bin037	SNP marker
100035716S	B1		bin037	SNP marker
100013539	B1		bin037	silico DArTs marker
100014333	B1		bin037	silico DArTs marker
100023495	B1		bin037	silico DArTs marker
100061514	B1	76.207		silico DArTs marker
100009526	B1	76.873	bin038	silico DArTs marker
100017621	B1		bin038	silico DArTs marker
100016636S	B1		bin038	SNP marker
100017138S	B1		bin038	SNP marker
100014969S	B1		bin038	SNP marker
100043205	B1		bin038	silico DArTs marker
100048431	B1		bin038	silico DArTs marker
100053918	B1		bin038	silico DArTs marker
100035688	B1		bin038	silico DArTs marker
100016027S	B1		bin038	SNP marker
100065580	B1	78.09		silico DArTs marker
100026799	B1	78.514		silico DArTs marker
100011772	B1	78.76	bin039	silico DArTs marker
100012197S	B1		bin039	SNP marker
100006925	B1	79.341	bin040	silico DArTs marker
100049280	B1		bin040	silico DArTs marker
100031225	B1	81.584		silico DArTs marker
100019404	B1	81.982	bin041	silico DArTs marker
100019121	B1		bin041	silico DArTs marker
100046092	B1	84.335		silico DArTs marker
100018779	B1	84.643	bin042	silico DArTs marker
100009447	B1		bin042	silico DArTs marker
100017562	B1		bin042	silico DArTs marker
100007209	B1		bin042	silico DArTs marker
100034058	B1		bin042	silico DArTs marker
100066048	B1		bin042	silico DArTs marker
100048505	B1		bin042	silico DArTs marker
100020770	B1		bin042	silico DArTs marker
100022946	B1	86.997		silico DArTs marker
100026981	B1	87.979		silico DArTs marker
100028921	B1	89.054	bin043	silico DArTs marker
100039882	B1		bin043	silico DArTs marker
100031750	B1		bin043	silico DArTs marker
100006287	B1		bin043	silico DArTs marker
100009641	B1		bin043	silico DArTs marker
100009316S	B1		bin043	SNP marker
100044034	B1		bin043	silico DArTs marker
100008685	B1		bin043	silico DArTs marker
100042764	B1		bin043	silico DArTs marker
100021852	B1	89.591		silico DArTs marker
100004375	B1	89.885	bin044	silico DArTs marker
100015828	B1		bin044	silico DArTs marker
100028032	B1		bin044	silico DArTs marker
100072931	B1	90.234		silico DArTs marker
100074843	B1	90.44	bin045	silico DArTs marker
100024789	B1		bin045	silico DArTs marker
100012235	B1		bin045	silico DArTs marker
100065271	B1	91.048	bin046	silico DArTs marker
100024071	B1		bin046	silico DArTs marker
100054851	B1	92.393		silico DArTs marker
100050773	B2	0		silico DArTs marker
100005245	B2	0.536	bin047	silico DArTs marker
100030327	B2		bin047	silico DArTs marker
100021074S	B2		bin047	SNP marker
100043216	B2		bin047	silico DArTs marker
100023735	B2	2.144		silico DArTs marker
100016421	B2	2.656	bin048	silico DArTs marker
100016651S	B2		bin048	SNP marker
100064697	B2	3.483		silico DArTs marker
100008226	B2	4.115	bin049	silico DArTs marker
100008430	B2		bin049	silico DArTs marker
100017798	B2		bin049	silico DArTs marker
100011398	B2		bin049	silico DArTs marker
100042192	B2		bin049	silico DArTs marker
100025009	B2		bin049	silico DArTs marker
100007307	B2	5.823	bin050	silico DArTs marker
100030351	B2		bin050	silico DArTs marker
100015426	B2		bin050	silico DArTs marker
100018290	B2		bin050	silico DArTs marker
100017088	B2		bin050	silico DArTs marker
100061047	B2		bin050	silico DArTs marker
100023285S	B2		bin050	SNP marker
100016039S	B2		bin050	SNP marker
100045111	B2	6.33		silico DArTs marker
100060363	B2	6.95	bin051	silico DArTs marker
100010522	B2		bin051	silico DArTs marker
100020189	B2		bin051	silico DArTs marker
100064091	B2		bin051	silico DArTs marker
100077639	B2		bin051	silico DArTs marker
100006594	B2		bin051	silico DArTs marker
100053784	B2		bin051	silico DArTs marker
100012644	B2		bin051	silico DArTs marker
100022033S	B2		bin051	SNP marker
100004432S	B2		bin051	SNP marker
100012220	B2	7.967		silico DArTs marker
100018012	B2	8.792	bin052	silico DArTs marker
100035016	B2		bin052	silico DArTs marker
100073260	B2		bin052	silico DArTs marker
100018719	B2		bin052	silico DArTs marker
100014233	B2		bin052	silico DArTs marker
100018440	B2		bin052	silico DArTs marker
100022155	B2		bin052	silico DArTs marker
100063406	B2		bin052	silico DArTs marker
100070595	B2		bin052	silico DArTs marker
100072606	B2		bin052	silico DArTs marker
100013075	B2		bin052	silico DArTs marker
100004594S	B2		bin052	SNP marker
100023940	B2	9.293		silico DArTs marker
100028569	B2	9.534		silico DArTs marker
100031847	B2	10.754	bin053	silico DArTs marker
100041978	B2		bin053	silico DArTs marker
100029148	B2		bin053	silico DArTs marker
100039540	B2		bin053	silico DArTs marker
100015816	B2		bin053	silico DArTs marker
100028260	B2		bin053	silico DArTs marker
100030771	B2		bin053	silico DArTs marker
100035784	B2		bin053	silico DArTs marker
100002677	B2		bin053	silico DArTs marker
100005483S	B2		bin053	SNP marker
100016213S	B2		bin053	SNP marker
100013173S	B2		bin053	SNP marker
100041563	B2	11.524		silico DArTs marker
100027247	B2	11.811	bin054	silico DArTs marker
100012266	B2		bin054	silico DArTs marker
100011093	B2		bin054	silico DArTs marker
100028171	B2	13.477	bin055	silico DArTs marker
100069967	B2		bin055	silico DArTs marker
100002981	B2	15.25		silico DArTs marker
100040381	B2	16.856	bin056	silico DArTs marker
100027852	B2		bin056	silico DArTs marker
100040253	B2		bin056	silico DArTs marker
100046619	B2		bin056	silico DArTs marker
100057409	B2		bin056	silico DArTs marker
100026530	B2		bin056	silico DArTs marker
100064205	B2		bin056	silico DArTs marker
100005459S	B2		bin056	SNP marker
100018334S	B2		bin056	SNP marker
100013734	B2	18.073		silico DArTs marker
100016187	B2	20.582		silico DArTs marker
100041395	B2	28.491		silico DArTs marker
100053387	B2	28.82		silico DArTs marker
100059009	B2	29.178	bin057	silico DArTs marker
100053096	B2		bin057	silico DArTs marker
100007386	B2	29.458		silico DArTs marker
100023391	B2	30.745		silico DArTs marker
100004789	B2	30.954	bin058	silico DArTs marker
100007821	B2		bin058	silico DArTs marker
100024107	B2		bin058	silico DArTs marker
100065872	B2		bin058	silico DArTs marker
100022706S	B2		bin058	SNP marker
100037563	B2		bin058	silico DArTs marker
100062673	B2		bin058	silico DArTs marker
100047433	B2	33.868	bin059	silico DArTs marker
100059907	B2		bin059	silico DArTs marker
100011389	B2		bin059	silico DArTs marker
100022629S	B2		bin059	SNP marker
100026480	B2	34.188		silico DArTs marker
100055106	B2	34.883		silico DArTs marker
100026976	B2	37.888		silico DArTs marker
100004548	B2	39.599	bin060	silico DArTs marker
100024055	B2		bin060	silico DArTs marker
100024327	B2		bin060	silico DArTs marker
100015527	B2	40.715		silico DArTs marker
100025898	B2	42.391	bin061	silico DArTs marker
100007031	B2		bin061	silico DArTs marker
100010289S	B2		bin061	SNP marker
100008108	B2		bin061	silico DArTs marker
100006444	B2		bin061	silico DArTs marker
100034311	B2		bin061	silico DArTs marker
100060154	B2		bin061	silico DArTs marker
100013407	B2		bin061	silico DArTs marker
100030359	B2		bin061	silico DArTs marker
100027542	B2		bin061	silico DArTs marker
100028525	B2		bin061	silico DArTs marker
100012306	B2		bin061	silico DArTs marker
100013906	B2		bin061	silico DArTs marker
100043823	B2	42.669		silico DArTs marker
100033806	B2	42.95		silico DArTs marker
100016777	B2	44.348		silico DArTs marker
100019799	B2	45.077	bin062	silico DArTs marker
100014189	B2		bin062	silico DArTs marker
100032145	B2		bin062	silico DArTs marker
100049673	B2		bin062	silico DArTs marker
100030214	B2		bin062	silico DArTs marker
100021480	B2	45.358	bin063	silico DArTs marker
100015402	B2		bin063	silico DArTs marker
100059161	B2	47.078		silico DArTs marker
100027954	B2	48.665		silico DArTs marker
100051437	B2	49.113		silico DArTs marker
100031574	B2	49.593	bin064	silico DArTs marker
100017959	B2		bin064	silico DArTs marker
100013214	B2		bin064	silico DArTs marker
100012236	B2		bin064	silico DArTs marker
100015179	B2	49.924		silico DArTs marker
100064401	B2	50.15	bin065	silico DArTs marker
100022848	B2		bin065	silico DArTs marker
100038131	B2	50.381		silico DArTs marker
100021699	B2	52.478	bin066	silico DArTs marker
100009895S	B2		bin066	SNP marker
Ni2F07	B2	52.993	bin067	SSR marker
100020573	B2		bin067	silico DArTs marker
100028499	B2		bin067	silico DArTs marker
100038759	B2	53.227	bin068	silico DArTs marker
100027877	B2		bin068	silico DArTs marker
100031260	B2		bin068	silico DArTs marker
100004473	B2		bin068	silico DArTs marker
100035090S	B2		bin068	SNP marker
100062128	B2	53.533		silico DArTs marker
100045707	B2	54.358	bin069	silico DArTs marker
100023177S	B2		bin069	SNP marker
100059844	B2	54.85		silico DArTs marker
100012301	B2	59.355	bin070	silico DArTs marker
100007918	B2		bin070	silico DArTs marker
100021136S	B2		bin070	SNP marker
100043931	B2	60.113	bin071	silico DArTs marker
100018720	B2		bin071	silico DArTs marker
100054761	B2		bin071	silico DArTs marker
100027721	B2		bin071	silico DArTs marker
100036573	B2	60.587		silico DArTs marker
100033950	B2	61.755		silico DArTs marker
100060295	B2	66.068	bin072	silico DArTs marker
100010032	B2		bin072	silico DArTs marker
100073808	B2		bin072	silico DArTs marker
100040609	B2		bin072	silico DArTs marker
100015408S	B2		bin072	SNP marker
100074008	B2		bin072	silico DArTs marker
100030774	B2	67.535	bin073	silico DArTs marker
100023263	B2		bin073	silico DArTs marker
100019810	B2	68.391	bin074	silico DArTs marker
100003053	B2		bin074	silico DArTs marker
100038082	B2		bin074	silico DArTs marker
100044208	B2		bin074	silico DArTs marker
100035237	B2		bin074	silico DArTs marker
100067722	B2		bin074	silico DArTs marker
100064333	B2		bin074	silico DArTs marker
100045978	B2		bin074	silico DArTs marker
100021821	B2		bin074	silico DArTs marker
100053396	B2		bin074	silico DArTs marker
100032396	B2	69.068	bin075	silico DArTs marker
100009213	B2		bin075	silico DArTs marker
100037938	B2		bin075	silico DArTs marker
100026263	B2		bin075	silico DArTs marker
100024893	B2	70.518		silico DArTs marker
100027389	B2	70.927	bin076	silico DArTs marker
100025268	B2		bin076	silico DArTs marker
100046871	B2		bin076	silico DArTs marker
100054658	B2		bin076	silico DArTs marker
100017763	B2		bin076	silico DArTs marker
100015530	B2		bin076	silico DArTs marker
BRMS046	B2	72.274		SSR marker
100012892	B2	72.519	bin077	silico DArTs marker
100058181	B2		bin077	silico DArTs marker
100060419	B2		bin077	silico DArTs marker
100014147	B2		bin077	silico DArTs marker
100038485	B2		bin077	silico DArTs marker
100002636	B2		bin077	silico DArTs marker
BnGMS593	B2		bin077	SSR marker
100024561	B2		bin077	silico DArTs marker
100013530	B2		bin077	silico DArTs marker
100038998	B2		bin077	silico DArTs marker
100020088S	B2		bin077	SNP marker
100068064	B2		bin077	silico DArTs marker
100036989	B2		bin077	silico DArTs marker
100035920S	B2		bin077	SNP marker
100010118	B2		bin077	silico DArTs marker
100020758	B2		bin077	silico DArTs marker
100016639	B2	74.199	bin078	silico DArTs marker
100063096	B2		bin078	silico DArTs marker
100019908	B2		bin078	silico DArTs marker
100019823	B2		bin078	silico DArTs marker
100022320	B2		bin078	silico DArTs marker
100032107	B2		bin078	silico DArTs marker
100001119	B2		bin078	silico DArTs marker
100011169	B2		bin078	silico DArTs marker
100064658	B2		bin078	silico DArTs marker
100012934S	B2		bin078	SNP marker
100016809S	B2		bin078	SNP marker
100022335S	B2		bin078	SNP marker
100026070S	B2		bin078	SNP marker
100001282	B2	74.518	bin079	silico DArTs marker
100015713	B2		bin079	silico DArTs marker
100024934	B2		bin079	silico DArTs marker
100000442	B2		bin079	silico DArTs marker
100019091	B2		bin079	silico DArTs marker
100018351	B2		bin079	silico DArTs marker
100016339	B2		bin079	silico DArTs marker
100063913	B2		bin079	silico DArTs marker
100026298	B2		bin079	silico DArTs marker
100020961	B2		bin079	silico DArTs marker
100050777	B2		bin079	silico DArTs marker
Ni2D10	B2	75.529		SSR marker
100021083	B2	76.06	bin080	silico DArTs marker
100024518S	B2		bin080	SNP marker
100012279S	B2		bin080	SNP marker
100024248	B2		bin080	silico DArTs marker
100024016	B2		bin080	silico DArTs marker
100027670	B2	79.384		silico DArTs marker
100070363	B2	79.991	bin081	silico DArTs marker
100022501	B2		bin081	silico DArTs marker
100046123	B2		bin081	silico DArTs marker
100064936	B2		bin081	silico DArTs marker
100029677	B2		bin081	silico DArTs marker
100014726	B2		bin081	silico DArTs marker
100047086	B2		bin081	silico DArTs marker
100038472	B2		bin081	silico DArTs marker
100039068	B2		bin081	silico DArTs marker
100049703	B2		bin081	silico DArTs marker
100071683	B2		bin081	silico DArTs marker
100069002	B2		bin081	silico DArTs marker
100073355	B2		bin081	silico DArTs marker
100023647	B2		bin081	silico DArTs marker
100027624	B2		bin081	silico DArTs marker
100029511	B2		bin081	silico DArTs marker
100044742	B2		bin081	silico DArTs marker
100044270	B2		bin081	silico DArTs marker
100019590	B2		bin081	silico DArTs marker
100019879	B2		bin081	silico DArTs marker
100017085	B2		bin081	silico DArTs marker
100032860S	B2		bin081	SNP marker
100035071S	B2		bin081	SNP marker
100049038	B2		bin081	silico DArTs marker
100036288	B2		bin081	silico DArTs marker
100048879	B2	80.877	bin082	silico DArTs marker
100004755	B2		bin082	silico DArTs marker
100068330	B2		bin082	silico DArTs marker
100017952S	B2		bin082	SNP marker
100044420S	B2		bin082	SNP marker
100016457	B2	81.254	bin083	silico DArTs marker
100011518	B2		bin083	silico DArTs marker
100012752	B2		bin083	silico DArTs marker
100018002	B2		bin083	silico DArTs marker
100073345	B2		bin083	silico DArTs marker
100045935	B2		bin083	silico DArTs marker
100005674	B2	81.569	bin084	silico DArTs marker
100011138	B2		bin084	silico DArTs marker
100048583	B2		bin084	silico DArTs marker
SA51	B2		bin084	SSR marker
100016347	B2		bin084	silico DArTs marker
100061679	B2		bin084	silico DArTs marker
100028204	B2	82.417	bin085	silico DArTs marker
100009977	B2		bin085	silico DArTs marker
100064666	B2		bin085	silico DArTs marker
100036046	B2		bin085	silico DArTs marker
100023515S	B2		bin085	SNP marker
100032373	B2	84.161		silico DArTs marker
100020956	B2	87.623		silico DArTs marker
100016893	B2	88.602	bin086	silico DArTs marker
100026482	B2		bin086	silico DArTs marker
100026100S	B2		bin086	SNP marker
100041324S	B2		bin086	SNP marker
100027767S	B2		bin086	SNP marker
100023690	B2		bin086	silico DArTs marker
100066710	B2	93.045		silico DArTs marker
100007664	B2	93.838	bin087	silico DArTs marker
100011641	B2		bin087	silico DArTs marker
100030861	B2	98.838	bin088	silico DArTs marker
100075637	B2		bin088	silico DArTs marker
100015095	B2	99.19	bin089	silico DArTs marker
100067513	B2		bin089	silico DArTs marker
100017207	B2		bin089	silico DArTs marker
100027398	B2		bin089	silico DArTs marker
100005942	B2		bin089	silico DArTs marker
100017740	B2		bin089	silico DArTs marker
100011936	B2		bin089	silico DArTs marker
100016784	B2		bin089	silico DArTs marker
100044046	B2		bin089	silico DArTs marker
100069708	B2		bin089	silico DArTs marker
100011190	B2		bin089	silico DArTs marker
100077302	B2		bin089	silico DArTs marker
100026577	B2		bin089	silico DArTs marker
100022560	B2		bin089	silico DArTs marker
100025860	B2		bin089	silico DArTs marker
100009825	B2		bin089	silico DArTs marker
100011534	B2		bin089	silico DArTs marker
100038197	B2		bin089	silico DArTs marker
100010783	B2		bin089	silico DArTs marker
100024538	B2		bin089	silico DArTs marker
100052951	B2		bin089	silico DArTs marker
100050727	B2		bin089	silico DArTs marker
100057763	B2		bin089	silico DArTs marker
100018797	B2		bin089	silico DArTs marker
100018460	B2		bin089	silico DArTs marker
100014323S	B2		bin089	SNP marker
100016178S	B2		bin089	SNP marker
100008956S	B2		bin089	SNP marker
100009204S	B2		bin089	SNP marker
100035700S	B2		bin089	SNP marker
100012942S	B2		bin089	SNP marker
100006325S	B2		bin089	SNP marker
100031696S	B2		bin089	SNP marker
100061527	B2	102.542	bin090	silico DArTs marker
100042742	B2		bin090	silico DArTs marker
100004495S	B2		bin090	SNP marker
100038787S	B2		bin090	SNP marker
100005777S	B2		bin090	SNP marker
100062434	B2		bin090	silico DArTs marker
100056810	B2		bin090	silico DArTs marker
BnGMS044	B2	103.147	bin091	SSR marker
100053759	B2		bin091	silico DArTs marker
100034758	B2		bin091	silico DArTs marker
100069142	B2		bin091	silico DArTs marker
100078731	B2		bin091	silico DArTs marker
100063264	B2		bin091	silico DArTs marker
100041200	B2		bin091	silico DArTs marker
100019363	B2		bin091	silico DArTs marker
100039422	B2		bin091	silico DArTs marker
100060368	B2		bin091	silico DArTs marker
100016835	B2	103.618	bin092	silico DArTs marker
100039426	B2		bin092	silico DArTs marker
100020705	B2		bin092	silico DArTs marker
100015045	B2	107.891		silico DArTs marker
100048806	B2	108.88	bin093	silico DArTs marker
100028559	B2		bin093	silico DArTs marker
100031042	B2		bin093	silico DArTs marker
100045892	B2		bin093	silico DArTs marker
100067220	B2		bin093	silico DArTs marker
e4m8-250	B2		bin093	SSR marker
100042892	B2		bin093	silico DArTs marker
BRMS36	B2	109.28		SSR marker
100037455	B2	109.533	bin094	silico DArTs marker
100013142	B2		bin094	silico DArTs marker
100015465	B2	109.812	bin095	silico DArTs marker
100014527	B2		bin095	silico DArTs marker
100026107	B2		bin095	silico DArTs marker
100037243S	B2		bin095	SNP marker
100014439	B2	111.109	bin096	silico DArTs marker
100009093	B2		bin096	silico DArTs marker
100001885	B2	112.486	bin097	silico DArTs marker
100017345	B2		bin097	silico DArTs marker
100014468	B2		bin097	silico DArTs marker
100005975	B2		bin097	silico DArTs marker
100012161	B2		bin097	silico DArTs marker
100013669	B2		bin097	silico DArTs marker
100014187	B2		bin097	silico DArTs marker
100023157	B2		bin097	silico DArTs marker
100030810	B2		bin097	silico DArTs marker
100033310	B2		bin097	silico DArTs marker
100079024	B2		bin097	silico DArTs marker
100014295S	B2		bin097	SNP marker
100038044S	B2		bin097	SNP marker
100021113	B2	114.717	bin098	silico DArTs marker
100010959	B2		bin098	silico DArTs marker
100030179	B2		bin098	silico DArTs marker
100072540	B2		bin098	silico DArTs marker
100006495S	B2		bin098	SNP marker
100030038S	B2		bin098	SNP marker
100038207S	B2		bin098	SNP marker
100025921	B2		bin098	silico DArTs marker
e5m5-120	B2		bin098	SSR marker
100057191	B2		bin098	silico DArTs marker
100032378	B2	115.193		silico DArTs marker
100026909	B2	116.024		silico DArTs marker
100014070	B2	116.54		silico DArTs marker
100046082	B2	116.86		silico DArTs marker
100038240	B2	118.086	bin099	silico DArTs marker
100062334	B2		bin099	silico DArTs marker
100057131	B2	124.349		silico DArTs marker
100019348	B2	124.992	bin100	silico DArTs marker
100011741	B2		bin100	silico DArTs marker
100028269	B2		bin100	silico DArTs marker
100032174S	B2		bin100	SNP marker
100028769S	B2		bin100	SNP marker
100067737	B2	125.902		silico DArTs marker
100070871	B2	135.891		silico DArTs marker
100069538	B2	136.921	bin101	silico DArTs marker
100009757	B2		bin101	silico DArTs marker
100023659	B2		bin101	silico DArTs marker
100069819	B2		bin101	silico DArTs marker
100019632	B2		bin101	silico DArTs marker
100062729	B2		bin101	silico DArTs marker
100074777	B2		bin101	silico DArTs marker
100024378	B2		bin101	silico DArTs marker
100051592	B2		bin101	silico DArTs marker
100014537S	B2		bin101	SNP marker
100054809	B2	137.435		silico DArTs marker
100016993	B2	137.841	bin102	silico DArTs marker
100022965	B2		bin102	silico DArTs marker
100075572	B2	139.212		silico DArTs marker
100034845	B2	140.552		silico DArTs marker
100030357	B2	140.835		silico DArTs marker
100004698	B2	141.39	bin103	silico DArTs marker
100039531	B2		bin103	silico DArTs marker
100012896	B2		bin103	silico DArTs marker
100071120	B2	141.778		silico DArTs marker
100031323	B2	144.322	bin104	silico DArTs marker
100036614	B2		bin104	silico DArTs marker
100039425	B2		bin104	silico DArTs marker
100012211	B2	145.691		silico DArTs marker
100024998	B2	145.929	bin105	silico DArTs marker
100036743	B2		bin105	silico DArTs marker
100018531	B2		bin105	silico DArTs marker
100049931	B2		bin105	silico DArTs marker
100019499	B2		bin105	silico DArTs marker
100006551	B2		bin105	silico DArTs marker
100028419	B2		bin105	silico DArTs marker
100027487	B2		bin105	silico DArTs marker
100066199	B2		bin105	silico DArTs marker
100078356	B2	146.744		silico DArTs marker
100058247	B2	148.237		silico DArTs marker
100066416	B3	0		silico DArTs marker
100025362	B3	1.487	bin106	silico DArTs marker
100035146S	B3		bin106	SNP marker
100013294	B3	3.277	bin107	silico DArTs marker
100013748	B3		bin107	silico DArTs marker
100026786	B3		bin107	silico DArTs marker
100009385	B3		bin107	silico DArTs marker
100060656	B3		bin107	silico DArTs marker
100011961	B3		bin107	silico DArTs marker
100027349	B3		bin107	silico DArTs marker
100047043	B3		bin107	silico DArTs marker
100017527	B3		bin107	silico DArTs marker
100009616	B3		bin107	silico DArTs marker
100064318	B3		bin107	silico DArTs marker
100049473	B3		bin107	silico DArTs marker
100016696S	B3		bin107	SNP marker
100053855	B3		bin107	silico DArTs marker
100034958	B3		bin107	silico DArTs marker
100031172	B3		bin107	silico DArTs marker
100029897	B3		bin107	silico DArTs marker
100071515	B3	4.107	bin108	silico DArTs marker
100016753	B3		bin108	silico DArTs marker
100061928	B3		bin108	silico DArTs marker
100078412	B3		bin108	silico DArTs marker
100002843	B3		bin108	silico DArTs marker
100019915	B3		bin108	silico DArTs marker
100058502	B3		bin108	silico DArTs marker
100018167	B3		bin108	silico DArTs marker
100019359	B3		bin108	silico DArTs marker
100019288	B3		bin108	silico DArTs marker
100015530S	B3		bin108	SNP marker
100032326	B3	5.107	bin109	silico DArTs marker
100013653	B3		bin109	silico DArTs marker
100037607	B3		bin109	silico DArTs marker
100023935	B3		bin109	silico DArTs marker
100064319	B3		bin109	silico DArTs marker
100078891	B3		bin109	silico DArTs marker
100028391S	B3		bin109	SNP marker
100023855	B3		bin109	silico DArTs marker
100065709	B3	7.217	bin110	silico DArTs marker
100073135	B3		bin110	silico DArTs marker
100032463S	B3		bin110	SNP marker
100036684S	B3		bin110	SNP marker
100027777S	B3		bin110	SNP marker
100027298	B3		bin110	silico DArTs marker
100018840	B3		bin110	silico DArTs marker
100048971	B3		bin110	silico DArTs marker
100022868	B3		bin110	silico DArTs marker
100020304	B3		bin110	silico DArTs marker
100007476	B3	9.818	bin111	silico DArTs marker
100035848S	B3		bin111	SNP marker
100054456	B3		bin111	silico DArTs marker
100009029	B3		bin111	silico DArTs marker
100018581	B3		bin111	silico DArTs marker
100020688S	B3		bin111	SNP marker
100065089	B3		bin111	silico DArTs marker
100041824	B3		bin111	silico DArTs marker
100021668	B3		bin111	silico DArTs marker
100023660	B3	10.62		silico DArTs marker
100059833	B3	11.07	bin112	silico DArTs marker
100009704	B3		bin112	silico DArTs marker
100005150S	B3		bin112	SNP marker
100070090	B3		bin112	silico DArTs marker
100048884	B3		bin112	silico DArTs marker
100064355	B3		bin112	silico DArTs marker
100040486	B3	12.119		silico DArTs marker
100071108	B3	12.467		silico DArTs marker
100024082	B3	12.779	bin113	silico DArTs marker
100072792	B3		bin113	silico DArTs marker
100042491	B3	12.985		silico DArTs marker
100005372	B3	14.327	bin114	silico DArTs marker
100037172	B3		bin114	silico DArTs marker
100015834	B3		bin114	silico DArTs marker
100010507	B3		bin114	silico DArTs marker
100020106	B3		bin114	silico DArTs marker
100028659	B3		bin114	silico DArTs marker
100069495	B3		bin114	silico DArTs marker
100013944	B3		bin114	silico DArTs marker
100027886	B3		bin114	silico DArTs marker
100049153	B3	17.931		silico DArTs marker
100002494	B3	18.41	bin115	silico DArTs marker
100007250S	B3		bin115	SNP marker
100021212S	B3		bin115	SNP marker
100009516	B3		bin115	silico DArTs marker
100012979	B3		bin115	silico DArTs marker
100010250	B3		bin115	silico DArTs marker
100008752	B3		bin115	silico DArTs marker
100005635S	B3		bin115	SNP marker
100024018	B3	19.01		silico DArTs marker
100024128	B3	26.335	bin116	silico DArTs marker
100049195	B3		bin116	silico DArTs marker
100017996	B3	26.71		silico DArTs marker
100017061	B3	36.076	bin117	silico DArTs marker
100004450	B3		bin117	silico DArTs marker
100012264S	B3		bin117	SNP marker
e5m5-50	B3	37.639		SSR marker
100018028	B3	38.363		silico DArTs marker
100011719	B3	41.752	bin118	silico DArTs marker
100015274	B3		bin118	silico DArTs marker
100050085	B3		bin118	silico DArTs marker
3107421S	B3		bin118	SNP marker
100035677S	B3		bin118	SNP marker
100015971	B3	43.817		silico DArTs marker
100043417	B3	45.291		silico DArTs marker
100073700	B3	45.723		silico DArTs marker
100054104	B3	47.315	bin119	silico DArTs marker
100013724	B3		bin119	silico DArTs marker
100065090	B3		bin119	silico DArTs marker
100017683	B3		bin119	silico DArTs marker
100052494	B3	48.748		silico DArTs marker
100028386	B3	52.32	bin120	silico DArTs marker
100024417S	B3		bin120	SNP marker
100015619	B3		bin120	silico DArTs marker
100014239	B3	53.24	bin121	silico DArTs marker
100020489S	B3		bin121	SNP marker
100015557S	B3		bin121	SNP marker
100019583	B3		bin121	silico DArTs marker
100076152	B3	56.36	bin122	silico DArTs marker
100024676	B3		bin122	silico DArTs marker
100001440	B3	57.107	bin123	silico DArTs marker
100035447	B3		bin123	silico DArTs marker
e3m1-160	B3		bin123	SSR marker
100057294	B3		bin123	silico DArTs marker
100015901	B3		bin123	silico DArTs marker
100060510	B3		bin123	silico DArTs marker
100030417	B3		bin123	silico DArTs marker
100065371	B3		bin123	silico DArTs marker
100012761S	B3		bin123	SNP marker
100013666	B3		bin123	silico DArTs marker
100025862S	B3		bin123	SNP marker
100001572S	B3		bin123	SNP marker
100027945	B3		bin123	silico DArTs marker
100007589	B3	57.621	bin124	silico DArTs marker
100016624	B3		bin124	silico DArTs marker
100073573	B3		bin124	silico DArTs marker
100012358	B3		bin124	silico DArTs marker
100023413	B3		bin124	silico DArTs marker
100029543S	B3		bin124	SNP marker
100038338	B3		bin124	silico DArTs marker
100065403	B3		bin124	silico DArTs marker
100055678	B3		bin124	silico DArTs marker
100039529	B3	58.435	bin125	silico DArTs marker
100053061	B3		bin125	silico DArTs marker
100062881	B3	63.347	bin126	silico DArTs marker
100011007	B3		bin126	silico DArTs marker
100049688	B3	63.749	bin127	silico DArTs marker
100010734S	B3		bin127	SNP marker
100045878	B3	64.243		silico DArTs marker
100024846	B3	65.617	bin128	silico DArTs marker
100052485	B3		bin128	silico DArTs marker
100043324	B3		bin128	silico DArTs marker
100025548	B3		bin128	silico DArTs marker
100021288	B3		bin128	silico DArTs marker
100046144	B3		bin128	silico DArTs marker
100048606	B3		bin128	silico DArTs marker
100023160	B3		bin128	silico DArTs marker
100027465S	B3		bin128	SNP marker
100010102S	B3		bin128	SNP marker
100024513	B3		bin128	silico DArTs marker
100024405	B3		bin128	silico DArTs marker
100023630	B3	69.161		silico DArTs marker
100006430	B3	70.701		silico DArTs marker
100011703	B3		bin129	silico DArTs marker
100011700	B3		bin129	silico DArTs marker
100013803	B3		bin129	silico DArTs marker
100079161	B3		bin129	silico DArTs marker
100031529	B3	71.497		silico DArTs marker
100068880	B3	76.443	bin130	silico DArTs marker
100017176	B3		bin130	silico DArTs marker
100031071	B3		bin130	silico DArTs marker
100015825	B3		bin130	silico DArTs marker
100023667	B3		bin130	silico DArTs marker
100015380	B3		bin130	silico DArTs marker
100052240	B3		bin130	silico DArTs marker
100037800	B3	77.706	bin131	silico DArTs marker
100068998	B3		bin131	silico DArTs marker
100032337S	B3		bin131	SNP marker
100026737S	B3		bin131	SNP marker
100031647S	B3		bin131	SNP marker
100019143S	B3		bin131	SNP marker
100034515S	B3		bin131	SNP marker
100034577S	B3		bin131	SNP marker
100020791	B3		bin131	silico DArTs marker
100040434	B3		bin131	silico DArTs marker
100078441	B3		bin131	silico DArTs marker
100023643	B3		bin131	silico DArTs marker
100021262	B3	78.084		silico DArTs marker
100069575	B3	81.529	bin132	silico DArTs marker
100045215S	B3		bin132	SNP marker
100008663S	B3		bin132	SNP marker
100061941	B3		bin132	silico DArTs marker
100022376	B3	81.983		silico DArTs marker
100025812	B3		bin133	silico DArTs marker
100006606	B3		bin133	silico DArTs marker
100018976	B3		bin133	silico DArTs marker
100070433	B3		bin133	silico DArTs marker
100020086	B3		bin133	silico DArTs marker
100002567	B3		bin133	silico DArTs marker
100008680	B3		bin133	silico DArTs marker
100015925	B3		bin133	silico DArTs marker
100044108	B3		bin133	silico DArTs marker
100004048S	B3		bin133	SNP marker
100045267S	B3		bin133	SNP marker
100027598	B3		bin133	silico DArTs marker
100039357	B3		bin133	silico DArTs marker
100037663	B3		bin133	silico DArTs marker
100017988	B3		bin133	silico DArTs marker
100033566	B3		bin133	silico DArTs marker
100023615	B3	82.621	bin134	silico DArTs marker
100054560	B3		bin134	silico DArTs marker
100057003	B3	83.308	bin135	silico DArTs marker
100009544	B3		bin135	silico DArTs marker
100010624	B3		bin135	silico DArTs marker
100016235	B3		bin135	silico DArTs marker
100037638	B3		bin135	silico DArTs marker
100038145	B3		bin135	silico DArTs marker
100040625	B3		bin135	silico DArTs marker
100042718	B3		bin135	silico DArTs marker
100057686	B3		bin135	silico DArTs marker
100061064	B3		bin135	silico DArTs marker
100005491	B3		bin135	silico DArTs marker
100034761S	B3		bin135	SNP marker
100008961S	B3		bin135	SNP marker
100022755S	B3		bin135	SNP marker
100018999S	B3		bin135	SNP marker
100028151S	B3		bin135	SNP marker
100025235	B3		bin135	silico DArTs marker
100012519	B3		bin135	silico DArTs marker
100010642	B3		bin135	silico DArTs marker
100077122	B3	83.902		silico DArTs marker
100024207	B3	85.208		silico DArTs marker
100043978	B3	86.437	bin136	silico DArTs marker
100030940	B3		bin136	silico DArTs marker
KBRH012A14-1	B3		bin136	SSR marker
100015477	B3		bin136	silico DArTs marker
BRAS61	B3		bin136	SSR marker
100077309	B3	86.881	bin137	silico DArTs marker
100008437	B3		bin137	silico DArTs marker
100021433	B3		bin137	silico DArTs marker
100014095S	B3		bin137	SNP marker
100014141S	B3		bin137	SNP marker
100018756S	B3		bin137	SNP marker
100023018S	B3		bin137	SNP marker
100020976	B3		bin137	silico DArTs marker
100051142	B3		bin137	silico DArTs marker
100053505	B3	87.236		silico DArTs marker
100070293	B3	87.585		silico DArTs marker
100070432	B3	87.893	bin138	silico DArTs marker
100041565S	B3		bin138	SNP marker
100013735	B3	88.535	bin139	silico DArTs marker
100009813	B3		bin139	silico DArTs marker
100025183	B3		bin139	silico DArTs marker
100017540	B3	89.024	bin140	silico DArTs marker
100019444S	B3		bin140	SNP marker
100063747	B3	91.142	bin141	silico DArTs marker
100034447	B3		bin141	silico DArTs marker
100059854	B3		bin141	silico DArTs marker
100031218S	B3		bin141	SNP marker
100029392	B3		bin141	silico DArTs marker
100004378	B3	91.789	bin142	silico DArTs marker
100031612	B3		bin142	silico DArTs marker
100063398	B3		bin142	silico DArTs marker
100032264	B3		bin142	silico DArTs marker
100005116	B3		bin142	silico DArTs marker
100005281S	B3		bin142	SNP marker
100025264S	B3		bin142	SNP marker
100029312S	B3		bin142	SNP marker
100037838S	B3		bin142	SNP marker
100043841	B3		bin142	silico DArTs marker
100045154	B3	95.296	bin143	silico DArTs marker
100005435	B3		bin143	silico DArTs marker
100008147	B3		bin143	silico DArTs marker
100069979	B3		bin143	silico DArTs marker
100012258S	B3		bin143	SNP marker
100030257	B3	95.982	bin144	silico DArTs marker
100016613	B3		bin144	silico DArTs marker
100018406	B3		bin144	silico DArTs marker
100014867	B3		bin144	silico DArTs marker
100059332	B3		bin144	silico DArTs marker
100046298	B3		bin144	silico DArTs marker
100012031	B3		bin144	silico DArTs marker
100009830	B3		bin144	silico DArTs marker
100018482	B3		bin144	silico DArTs marker
100039499	B3		bin144	silico DArTs marker
100062333	B3		bin144	silico DArTs marker
100049382	B3		bin144	silico DArTs marker
100045231	B3		bin144	silico DArTs marker
100013578S	B3		bin144	SNP marker
100035087S	B3		bin144	SNP marker
100018162S	B3		bin144	SNP marker
100029920S	B3		bin144	SNP marker
100004155S	B3		bin144	SNP marker
100015259	B3	96.399	bin145	silico DArTs marker
100010237	B3		bin145	silico DArTs marker
100032287	B3		bin145	silico DArTs marker
100007413	B3	100.003	bin146	silico DArTs marker
100047098	B3		bin146	silico DArTs marker
100009462S	B3		bin146	SNP marker
100018229	B3	100.468		silico DArTs marker
100028818	B3	100.748	bin147	silico DArTs marker
100010448S	B3		bin147	SNP marker
100030811S	B3		bin147	SNP marker
100015916S	B3		bin147	SNP marker
100019695S	B3		bin147	SNP marker
100056430	B3	102.888		silico DArTs marker
100078699	B3	103.091	bin148	silico DArTs marker
100064385	B3		bin148	silico DArTs marker
100058267	B3	104.755	bin149	silico DArTs marker
100016376	B3		bin149	silico DArTs marker
100026627	B3		bin149	silico DArTs marker
100078773	B3		bin149	silico DArTs marker
100023375	B3		bin149	silico DArTs marker
em13me19-250	B3	105.676		SSR marker
100006651	B3	106.395	bin150	silico DArTs marker
100022005	B3		bin150	silico DArTs marker
100006223	B3		bin150	silico DArTs marker
100030245	B3		bin150	silico DArTs marker
100044736	B3		bin150	silico DArTs marker
100031197	B3		bin150	silico DArTs marker
100013491	B3	109.279	bin151	silico DArTs marker
100015843	B3		bin151	silico DArTs marker
100003977	B3		bin151	silico DArTs marker
100007109	B3		bin151	silico DArTs marker
100009679	B3		bin151	silico DArTs marker
100014732	B3		bin151	silico DArTs marker
100016152	B3		bin151	silico DArTs marker
100021975	B3		bin151	silico DArTs marker
100047355	B3		bin151	silico DArTs marker
100017733S	B3		bin151	SNP marker
100031209	B3		bin151	silico DArTs marker
100011371	B3		bin151	silico DArTs marker
100020001	B3		bin151	silico DArTs marker
100013913	B3		bin151	silico DArTs marker
100031091	B3		bin151	silico DArTs marker
100043695	B3		bin151	silico DArTs marker
100022970	B3		bin151	silico DArTs marker
100053968	B3		bin151	silico DArTs marker
100025744	B3	110.247		silico DArTs marker
100064677	B3	110.547	bin152	silico DArTs marker
100007643	B3		bin152	silico DArTs marker
100026505	B3		bin152	silico DArTs marker
100034728S	B3		bin152	SNP marker
100024312	B3	111.381	bin153	silico DArTs marker
100026224	B3		bin153	silico DArTs marker
100016840	B3	111.928	bin154	silico DArTs marker
100052491	B3		bin154	silico DArTs marker
100012806	B3	112.725		silico DArTs marker
100045580	B3	113.616		silico DArTs marker
100033541	B3	114.092		silico DArTs marker
100066773	B3	114.521	bin155	silico DArTs marker
100022027	B3		bin155	silico DArTs marker
100018704	B3		bin155	silico DArTs marker
100023649	B3	115.027	bin156	silico DArTs marker
100004770	B3		bin156	silico DArTs marker
100026099	B3		bin156	silico DArTs marker
100016337	B3	115.548	bin157	silico DArTs marker
100027483	B3		bin157	silico DArTs marker
100014524	B3		bin157	silico DArTs marker
100044399	B3	116.494		silico DArTs marker
100073600	B3	117.081	bin158	silico DArTs marker
100001583S	B3		bin158	SNP marker
100018041	B3	117.979		silico DArTs marker
Na10D07	B3	120.039		SSR marker
100034901	B3	121.087	bin159	silico DArTs marker
100014876	B3		bin159	silico DArTs marker
100017025	B3		bin159	silico DArTs marker
100059140	B3		bin159	silico DArTs marker
100024394	B3		bin159	silico DArTs marker
100014473	B3		bin159	silico DArTs marker
100023730	B3		bin159	silico DArTs marker
100028468	B3		bin159	silico DArTs marker
100038524	B3		bin159	silico DArTs marker
100011326	B3		bin159	silico DArTs marker
100021380	B3		bin159	silico DArTs marker
100053929	B3		bin159	silico DArTs marker
100035102	B3	121.547	bin160	silico DArTs marker
100007786	B3		bin160	silico DArTs marker
100076183	B3		bin160	silico DArTs marker
100048506	B3		bin160	silico DArTs marker
100059299	B3		bin160	silico DArTs marker
100062089	B3		bin160	silico DArTs marker
100008524	B3		bin160	silico DArTs marker
100038871S	B3		bin160	SNP marker
100015631	B3		bin160	silico DArTs marker
100000286S	B3		bin160	SNP marker
100021680S	B3		bin160	SNP marker
PBCESSRJU14	B3		bin160	SSR marker
100043101	B3	122.624	bin161	silico DArTs marker
100070624	B3		bin161	silico DArTs marker
100051540	B3		bin161	silico DArTs marker
100017058	B3	123.452	bin162	silico DArTs marker
100022822	B3		bin162	silico DArTs marker
100038559	B3		bin162	silico DArTs marker
100024366	B3	125.962	bin163	silico DArTs marker
100030703S	B3		bin163	SNP marker
100032002	B3		bin163	silico DArTs marker
100021572	B3	126.266		silico DArTs marker
100059675	B3	126.498	bin164	silico DArTs marker
100013798	B3		bin164	silico DArTs marker
100025333	B3		bin164	silico DArTs marker
100049218	B3		bin164	silico DArTs marker
100022187	B3	127.045		silico DArTs marker
100017045	B3	127.434		silico DArTs marker
100011944	B3	127.758		silico DArTs marker
100056767	B3	129.26	bin165	silico DArTs marker
100027999	B3		bin165	silico DArTs marker
100071710	B3	129.973	bin166	silico DArTs marker
100007088	B3		bin166	silico DArTs marker
100028240	B3		bin166	silico DArTs marker
100007898	B3		bin166	silico DArTs marker
100019009	B3		bin166	silico DArTs marker
100050270	B3		bin166	silico DArTs marker
100014992S	B3		bin166	SNP marker
100025632S	B3		bin166	SNP marker
100052783	B3		bin166	silico DArTs marker
100028694	B3	132.473	bin167	silico DArTs marker
100033944	B3		bin167	silico DArTs marker
100014364	B3		bin167	silico DArTs marker
100042505	B3		bin167	silico DArTs marker
100026454	B3		bin167	silico DArTs marker
100007855	B3		bin167	silico DArTs marker
100046014	B3		bin167	silico DArTs marker
100027055	B3		bin167	silico DArTs marker
100019964	B3		bin167	silico DArTs marker
100022198	B3		bin167	silico DArTs marker
100073278	B3		bin167	silico DArTs marker
B016B21-2	B3		bin167	SSR marker
100063875	B3		bin167	silico DArTs marker
100010788	B3	133.266	bin168	silico DArTs marker
100019200	B3		bin168	silico DArTs marker
100013039	B3		bin168	silico DArTs marker
100063629	B3		bin168	silico DArTs marker
100017582	B3		bin168	silico DArTs marker
100020924	B3	134.234	bin169	silico DArTs marker
100020382	B3		bin169	silico DArTs marker
100033013	B3		bin169	silico DArTs marker
100020032	B3		bin169	silico DArTs marker
100011103	B3		bin169	silico DArTs marker
100024465	B3		bin169	silico DArTs marker
100036506	B3		bin169	silico DArTs marker
100065476	B3		bin169	silico DArTs marker
100030224S	B3		bin169	SNP marker
100044680	B3		bin169	silico DArTs marker
100029236	B3	134.45		silico DArTs marker
100050502	B3	134.782		silico DArTs marker
100031662	B3	135.306	bin170	silico DArTs marker
100019435S	B3		bin170	SNP marker
100015383	B3	137.111	bin171	silico DArTs marker
100007136	B3		bin171	silico DArTs marker
100030753S	B3		bin171	SNP marker
100017533S	B3		bin171	SNP marker
100005823	B3	138.481	bin172	silico DArTs marker
100006884	B3		bin172	silico DArTs marker
100069978	B3		bin172	silico DArTs marker
100059103	B3	139.739		silico DArTs marker
100042836	B3	140.02		silico DArTs marker
100052322	B3	140.607		silico DArTs marker
100014804	B3	141	bin173	silico DArTs marker
100026084	B3		bin173	silico DArTs marker
100040871	B3		bin173	silico DArTs marker
100078911	B3		bin173	silico DArTs marker
100007418S	B3		bin173	SNP marker
100040478	B3		bin173	silico DArTs marker
100051478	B3		bin173	silico DArTs marker
100049415	B3	141.625	bin174	silico DArTs marker
100034840	B3		bin174	silico DArTs marker
100058835	B3		bin174	silico DArTs marker
100022984	B3		bin174	silico DArTs marker
100015799	B3		bin174	silico DArTs marker
100078900	B3		bin174	silico DArTs marker
100017154	B3	142.166		silico DArTs marker
100048959	B3	143.875	bin175	silico DArTs marker
100003322	B3		bin175	silico DArTs marker
100023721	B3		bin175	silico DArTs marker
100062839	B3	144.285	bin176	silico DArTs marker
100020529	B3		bin176	silico DArTs marker
100019170	B3		bin176	silico DArTs marker
100013139	B3		bin176	silico DArTs marker
100015147	B3		bin176	silico DArTs marker
100026560	B3		bin176	silico DArTs marker
100042938	B3		bin176	silico DArTs marker
100035599	B3		bin176	silico DArTs marker
100074193	B3		bin176	silico DArTs marker
100007340S	B3		bin176	SNP marker
100071820	B3		bin176	silico DArTs marker
100041225	B3		bin176	silico DArTs marker
100027731	B3		bin176	silico DArTs marker
100018787	B3		bin176	silico DArTs marker
100040180	B3		bin176	silico DArTs marker
100026655	B3	144.561		silico DArTs marker
100035330	B3	145.882		silico DArTs marker
100024274	B3	146.655	bin177	silico DArTs marker
100060891	B3		bin177	silico DArTs marker
100064509	B3		bin177	silico DArTs marker
100007817	B3		bin177	silico DArTs marker
100015104	B3		bin177	silico DArTs marker
100017360	B3		bin177	silico DArTs marker
100023117	B3		bin177	silico DArTs marker
100078972	B3		bin177	silico DArTs marker
100026719	B3		bin177	silico DArTs marker
100025810	B3	147.047		silico DArTs marker
100006325	B3	147.844	bin178	silico DArTs marker
3150397S	B3		bin178	SNP marker
100009682S	B3		bin178	SNP marker
100014222S	B3		bin178	SNP marker
100013416	B3		bin178	silico DArTs marker
100007772	B3	148.143	bin179	silico DArTs marker
100034765	B3		bin179	silico DArTs marker
100019460S	B3		bin179	SNP marker
100023463	B3		bin179	silico DArTs marker
100040418	B3	148.694		silico DArTs marker
100026725	B4	0		silico DArTs marker
100002826	B4	0.914	bin180	silico DArTs marker
100028647	B4		bin180	silico DArTs marker
100047803	B4		bin180	silico DArTs marker
100002695	B4		bin180	silico DArTs marker
100010603	B4		bin180	silico DArTs marker
100021830	B4		bin180	silico DArTs marker
100076184	B4		bin180	silico DArTs marker
100009929	B4		bin180	silico DArTs marker
100008065S	B4		bin180	SNP marker
100016999	B4		bin180	silico DArTs marker
100039371	B4		bin180	silico DArTs marker
100036039	B4	6.316	bin181	silico DArTs marker
100015360	B4		bin181	silico DArTs marker
100025352	B4	6.772	bin182	silico DArTs marker
100027196	B4		bin182	silico DArTs marker
100011005S	B4		bin182	SNP marker
100076205	B4	7.169		silico DArTs marker
100078760	B4	8.67		silico DArTs marker
100023564	B4	8.887		silico DArTs marker
100022838	B4	9.381	bin183	silico DArTs marker
100033449	B4		bin183	silico DArTs marker
100011684	B4		bin183	silico DArTs marker
100035423	B4		bin183	silico DArTs marker
100017761	B4		bin183	silico DArTs marker
100015298	B4		bin183	silico DArTs marker
100078054	B4		bin183	silico DArTs marker
100016091	B4	9.891	bin184	silico DArTs marker
100042302	B4		bin184	silico DArTs marker
100058133	B4		bin184	silico DArTs marker
100028899	B4		bin184	silico DArTs marker
100009834	B4	12.683	bin185	silico DArTs marker
100019172S	B4		bin185	SNP marker
100028661	B4	14.489	bin186	silico DArTs marker
100007597	B4		bin186	silico DArTs marker
100011316	B4		bin186	silico DArTs marker
100026738	B4		bin186	silico DArTs marker
100003342	B4		bin186	silico DArTs marker
100011116	B4		bin186	silico DArTs marker
100031472	B4		bin186	silico DArTs marker
100048655	B4		bin186	silico DArTs marker
100072718	B4		bin186	silico DArTs marker
100003156	B4		bin186	silico DArTs marker
100005119	B4		bin186	silico DArTs marker
100071318	B4		bin186	silico DArTs marker
100019136	B4		bin186	silico DArTs marker
100019718	B4		bin186	silico DArTs marker
100052628	B4		bin186	silico DArTs marker
100017288	B4	15.153	bin187	silico DArTs marker
100033839	B4		bin187	silico DArTs marker
100050559	B4		bin187	silico DArTs marker
100015944	B4		bin187	silico DArTs marker
100041742	B4	16.031		silico DArTs marker
100013180	B4	16.655	bin188	silico DArTs marker
100009725	B4		bin188	silico DArTs marker
100029420S	B4		bin188	SNP marker
100020199S	B4		bin188	SNP marker
100028568	B4		bin188	silico DArTs marker
100049361	B4		bin188	silico DArTs marker
100035579S	B4		bin188	SNP marker
100057737	B4		bin188	silico DArTs marker
100062356	B4	17.622		silico DArTs marker
100013392	B4	20.637	bin189	silico DArTs marker
100013564	B4		bin189	silico DArTs marker
100014148	B4		bin189	silico DArTs marker
100025353	B4		bin189	silico DArTs marker
100010850	B4		bin189	silico DArTs marker
100014385	B4		bin189	silico DArTs marker
100028703	B4		bin189	silico DArTs marker
100018435	B4		bin189	silico DArTs marker
100033195	B4		bin189	silico DArTs marker
100019252	B4		bin189	silico DArTs marker
100058913	B4		bin189	silico DArTs marker
100049230	B4		bin189	silico DArTs marker
100065306	B4		bin189	silico DArTs marker
100043528	B4		bin189	silico DArTs marker
100009514	B4	22.24		silico DArTs marker
100063328	B4	22.606	bin190	silico DArTs marker
100042957	B4		bin190	silico DArTs marker
100048699	B4	23.308		silico DArTs marker
100076294	B4	26.053	bin191	silico DArTs marker
100043221	B4		bin191	silico DArTs marker
ks20640-B	B4	26.733		SSR marker
100014228	B4	27.314		silico DArTs marker
100027451	B4	27.991	bin192	silico DArTs marker
100064648	B4		bin192	silico DArTs marker
100067543	B4		bin192	silico DArTs marker
100026242	B4		bin192	silico DArTs marker
100037499	B4		bin192	silico DArTs marker
100001537S	B4		bin192	SNP marker
100056789	B4		bin192	silico DArTs marker
100020530	B4		bin192	silico DArTs marker
100058138	B4		bin192	silico DArTs marker
100019182	B4	28.369		silico DArTs marker
100011380	B4	29.925	bin193	silico DArTs marker
100056064	B4		bin193	silico DArTs marker
100066343	B4		bin193	silico DArTs marker
100016103	B4		bin193	silico DArTs marker
100023035	B4		bin193	silico DArTs marker
100027859S	B4		bin193	SNP marker
100017175S	B4		bin193	SNP marker
100028886S	B4		bin193	SNP marker
100015166	B4	30.736	bin194	silico DArTs marker
100012100	B4		bin194	silico DArTs marker
100056005	B4	31.718		silico DArTs marker
100014914	B4	33.759		silico DArTs marker
100015546	B4	37.032	bin195	silico DArTs marker
100024377	B4		bin195	silico DArTs marker
100017403	B4		bin195	silico DArTs marker
100011988	B4	38.025	bin196	silico DArTs marker
100012525	B4		bin196	silico DArTs marker
100022182	B4	38.842		silico DArTs marker
100073479	B4	40.011	bin197	silico DArTs marker
100013043	B4		bin197	silico DArTs marker
100008304	B4		bin197	silico DArTs marker
100059450	B4		bin197	silico DArTs marker
100071752	B4		bin197	silico DArTs marker
100006487S	B4		bin197	SNP marker
100025951	B4	40.49		silico DArTs marker
100035292	B4	42.507	bin198	silico DArTs marker
100008459	B4		bin198	silico DArTs marker
100009795	B4		bin198	silico DArTs marker
100078062	B4		bin198	silico DArTs marker
100022670	B4	44.542		silico DArTs marker
100011299	B4	44.837	bin199	silico DArTs marker
100010976	B4		bin199	silico DArTs marker
100010920	B4		bin199	silico DArTs marker
100028364	B4	45.327		silico DArTs marker
100007539	B4	46.52	bin200	silico DArTs marker
100032161	B4		bin200	silico DArTs marker
100038090	B4	48.886	bin201	silico DArTs marker
100010234	B4		bin201	silico DArTs marker
100005928S	B4		bin201	SNP marker
100022001	B4		bin201	silico DArTs marker
100012880	B4	49.087		silico DArTs marker
100077635	B4	50.065	bin202	silico DArTs marker
100006614	B4		bin202	silico DArTs marker
100019543	B4		bin202	silico DArTs marker
100016097	B4	50.727	bin203	silico DArTs marker
100024363	B4		bin203	silico DArTs marker
100013172	B4		bin203	silico DArTs marker
100036026	B4		bin203	silico DArTs marker
100039356	B4		bin203	silico DArTs marker
100013404S	B4		bin203	SNP marker
100018786S	B4		bin203	SNP marker
100014992	B4	51.183		silico DArTs marker
100027960	B4	53.198		silico DArTs marker
100011009	B4	54.602		silico DArTs marker
100061647	B4	63.302		silico DArTs marker
100014469	B4	63.609		silico DArTs marker
100000155	B4	64.575	bin204	silico DArTs marker
100025610S	B4		bin204	SNP marker
Ni4A10	B4	65.227	bin205	SSR marker
e5m7-700	B4		bin205	SSR marker
100019328	B4		bin205	silico DArTs marker
100030968	B4		bin205	silico DArTs marker
100075585	B4		bin205	silico DArTs marker
100064447	B4		bin205	silico DArTs marker
100015161	B4		bin205	silico DArTs marker
100007323S	B4		bin205	SNP marker
100008652S	B4		bin205	SNP marker
100003140S	B4		bin205	SNP marker
100017123S	B4		bin205	SNP marker
100009231S	B4		bin205	SNP marker
100020802S	B4		bin205	SNP marker
100004121S	B4		bin205	SNP marker
100019585S	B4		bin205	SNP marker
100024442S	B4		bin205	SNP marker
100036126S	B4		bin205	SNP marker
100017430S	B4		bin205	SNP marker
100034230S	B4		bin205	SNP marker
100034680S	B4		bin205	SNP marker
100027966S	B4		bin205	SNP marker
100016957	B4	65.6		silico DArTs marker
100022637	B4	65.996		silico DArTs marker
PBCESSRJU11	B4	72.176		SSR marker
100021447	B4	72.463	bin206	silico DArTs marker
100067047	B4		bin206	silico DArTs marker
e2m5-500	B4		bin206	SSR marker
100019470	B4	72.695		silico DArTs marker
100077914	B4	72.998	bin207	silico DArTs marker
100019375S	B4		bin207	SNP marker
100011875	B4	74.005	bin208	silico DArTs marker
100007890	B4		bin208	silico DArTs marker
100011747	B4		bin208	silico DArTs marker
100057360	B4		bin208	silico DArTs marker
100037334	B4		bin208	silico DArTs marker
100022175	B4		bin208	silico DArTs marker
100035212	B4		bin208	silico DArTs marker
100022940	B4		bin208	silico DArTs marker
100025190	B4		bin208	silico DArTs marker
100040877	B4		bin208	silico DArTs marker
100039925S	B4		bin208	SNP marker
100011723S	B4		bin208	SNP marker
100007989S	B4		bin208	SNP marker
100012297	B4		bin208	silico DArTs marker
100044049	B4		bin208	silico DArTs marker
100012853	B4		bin208	silico DArTs marker
100077119	B4	75.095	bin209	silico DArTs marker
100063843	B4		bin209	silico DArTs marker
100033893	B4		bin209	silico DArTs marker
100074515	B4		bin209	silico DArTs marker
100024938	B4	76.364	bin210	silico DArTs marker
100048420	B4		bin210	silico DArTs marker
100021860	B4		bin210	silico DArTs marker
3115827S	B4		bin210	SNP marker
100012932	B4		bin210	silico DArTs marker
100014466	B4	78.292	bin211	silico DArTs marker
100018567	B4		bin211	silico DArTs marker
100032514	B4		bin211	silico DArTs marker
100052308	B4	78.819	bin212	silico DArTs marker
100020789	B4		bin212	silico DArTs marker
100027138	B4		bin212	silico DArTs marker
100004148S	B4		bin212	SNP marker
100014148S	B4		bin212	SNP marker
100030283	B4	79.144	bin213	silico DArTs marker
100044715	B4		bin213	silico DArTs marker
100019339S	B4		bin213	SNP marker
100017414	B4	82.933		silico DArTs marker
100029326	B4	85.667	bin214	silico DArTs marker
100035689	B4		bin214	silico DArTs marker
100007480	B4		bin214	silico DArTs marker
100039308	B4		bin214	silico DArTs marker
100016876S	B4		bin214	SNP marker
100042826	B4	87.579	bin215	silico DArTs marker
100040976S	B4		bin215	SNP marker
100005386	B4	89.779	bin216	silico DArTs marker
100058554	B4		bin216	silico DArTs marker
100020421	B4	90.242	bin217	silico DArTs marker
100023364	B4		bin217	silico DArTs marker
100024142	B4		bin217	silico DArTs marker
100073189	B4		bin217	silico DArTs marker
100013918	B4		bin217	silico DArTs marker
100056613	B4		bin217	silico DArTs marker
100041106	B4	91.583		silico DArTs marker
100061512	B4	92.2	bin218	silico DArTs marker
100027616S	B4		bin218	SNP marker
100032510	B4		bin218	silico DArTs marker
100069091	B4		bin218	silico DArTs marker
100059897	B4		bin218	silico DArTs marker
100005017S	B4		bin218	SNP marker
100011373S	B4		bin218	SNP marker
100039820	B4		bin218	silico DArTs marker
100037101	B4	92.453	bin219	silico DArTs marker
100021273	B4		bin219	silico DArTs marker
BRAS116	B4	92.88		SSR marker
100013746	B4	94.528	bin220	silico DArTs marker
100005337	B4		bin220	silico DArTs marker
100030835	B4		bin220	silico DArTs marker
3116467S	B4		bin220	SNP marker
100008077S	B4		bin220	SNP marker
100023324	B4		bin220	silico DArTs marker
100001380	B4	94.799	bin221	silico DArTs marker
100041432	B4		bin221	silico DArTs marker
100055341	B4		bin221	silico DArTs marker
100007184	B4		bin221	silico DArTs marker
100005254	B4		bin221	silico DArTs marker
100001783	B4		bin221	silico DArTs marker
100050379	B4		bin221	silico DArTs marker
100025434	B4	101.811	bin222	silico DArTs marker
100061183	B4		bin222	silico DArTs marker
100075250	B4	103.279	bin223	silico DArTs marker
100016367S	B4		bin223	SNP marker
100037133S	B4		bin223	SNP marker
Ni2A09	B4	103.897		SSR marker
100008486	B4	105.434	bin224	silico DArTs marker
100002503	B4		bin224	silico DArTs marker
100006533	B4		bin224	silico DArTs marker
100009330	B4		bin224	silico DArTs marker
100015082	B4		bin224	silico DArTs marker
100020262	B4		bin224	silico DArTs marker
100021049	B4		bin224	silico DArTs marker
100025092	B4		bin224	silico DArTs marker
100026684	B4		bin224	silico DArTs marker
100028398	B4		bin224	silico DArTs marker
100019760	B4		bin224	silico DArTs marker
100007754	B4		bin224	silico DArTs marker
BnGMS013	B4	106.893		SSR marker
100069214	B4	107.616		silico DArTs marker
100040798	B4	109.478	bin225	silico DArTs marker
100008879	B4		bin225	silico DArTs marker
100031132	B4	110.564		silico DArTs marker
100004737	B4	117.501		silico DArTs marker
100042372	B4	119.321	bin226	silico DArTs marker
100023305	B4		bin226	silico DArTs marker
100041326	B4		bin226	silico DArTs marker
100064243	B4		bin226	silico DArTs marker
100074021	B4		bin226	silico DArTs marker
100007345	B4		bin226	silico DArTs marker
100026527S	B4		bin226	SNP marker
100038804	B4		bin226	silico DArTs marker
100022808	B4	121.311		silico DArTs marker
100026674	B4	122.073		silico DArTs marker
100008329	B4	122.413	bin227	silico DArTs marker
100048441	B4		bin227	silico DArTs marker
100062184	B4		bin227	silico DArTs marker
100033114S	B4		bin227	SNP marker
100064757	B4		bin227	silico DArTs marker
100017303	B4	123.996		silico DArTs marker
100006344	B4	124.25	bin228	silico DArTs marker
100046509	B4		bin228	silico DArTs marker
100022390S	B4		bin228	SNP marker
100032655	B4		bin228	silico DArTs marker
100020755	B4		bin228	silico DArTs marker
100078887	B4	126.516		silico DArTs marker
100023203	B4	126.928		silico DArTs marker
100023658	B4	127.87	bin229	silico DArTs marker
100006069	B4		bin229	silico DArTs marker
100003321	B4		bin229	silico DArTs marker
100004124	B4		bin229	silico DArTs marker
100017209	B4	128.334	bin230	silico DArTs marker
100007722	B4		bin230	silico DArTs marker
100043157	B4		bin230	silico DArTs marker
100033720	B4		bin230	silico DArTs marker
100027026	B4		bin230	silico DArTs marker
100033270	B4	129.563	bin231	silico DArTs marker
100014394	B4		bin231	silico DArTs marker
100009900	B4		bin231	silico DArTs marker
100014175	B4		bin231	silico DArTs marker
100003373	B4		bin231	silico DArTs marker
100063407	B4		bin231	silico DArTs marker
100005598	B4		bin231	silico DArTs marker
100026769	B4		bin231	silico DArTs marker
100008280S	B4		bin231	SNP marker
100005871	B4		bin231	silico DArTs marker
100008504S	B4		bin231	SNP marker
100009240S	B4		bin231	SNP marker
100011986S	B4		bin231	SNP marker
100018086S	B4		bin231	SNP marker
100047933	B4		bin231	silico DArTs marker
100049428	B4		bin231	silico DArTs marker
100037452	B4	129.804		silico DArTs marker
100029522	B4	130.268		silico DArTs marker
100011652	B4	132.124		silico DArTs marker
100047274	B4	133.295		silico DArTs marker
100015664	B5	0		silico DArTs marker
niab013	B5	0.872	bin232	SSR marker
100015525	B5		bin232	silico DArTs marker
100016950	B5		bin232	silico DArTs marker
100020453	B5		bin232	silico DArTs marker
100035618	B5		bin232	silico DArTs marker
100061438	B5		bin232	silico DArTs marker
100026026	B5		bin232	silico DArTs marker
100017285	B5		bin232	silico DArTs marker
100050408	B5		bin232	silico DArTs marker
100022564	B5	2.167	bin233	silico DArTs marker
100029215	B5		bin233	silico DArTs marker
100077795	B5		bin233	silico DArTs marker
100023581S	B5		bin233	SNP marker
100032394S	B5		bin233	SNP marker
100034819S	B5		bin233	SNP marker
100018955	B5		bin233	silico DArTs marker
100011720	B5	2.472	bin234	silico DArTs marker
100052252	B5		bin234	silico DArTs marker
100029508	B5	6.239	bin235	silico DArTs marker
100026010	B5		bin235	silico DArTs marker
100054667	B5		bin235	silico DArTs marker
100066494	B5		bin235	silico DArTs marker
e6m3-220	B5	11.744		SSR marker
100007094	B5	12.652	bin236	silico DArTs marker
100014934S	B5		bin236	SNP marker
100011937	B5	13.107		silico DArTs marker
100010320	B5	13.825		silico DArTs marker
100028246	B5	14.025		silico DArTs marker
100007647	B5	14.403	bin237	silico DArTs marker
100018817	B5		bin237	silico DArTs marker
100042745	B5	15.402		silico DArTs marker
100026299	B5	18.545		silico DArTs marker
100022847	B5	19.358		silico DArTs marker
100022959	B5	19.895	bin238	silico DArTs marker
100068766	B5		bin238	silico DArTs marker
100076031	B5	20.888		silico DArTs marker
100041944	B5	21.401		silico DArTs marker
100065423	B5	21.727		silico DArTs marker
100070200	B5	22.133	bin239	silico DArTs marker
100016821	B5		bin239	silico DArTs marker
100070228	B5		bin239	silico DArTs marker
100022205	B5		bin239	silico DArTs marker
100059973	B5		bin239	silico DArTs marker
100066754	B5		bin239	silico DArTs marker
100014341	B5	22.469	bin240	silico DArTs marker
100018492	B5		bin240	silico DArTs marker
100031941	B5		bin240	silico DArTs marker
100028912	B5	23.321		silico DArTs marker
100011531	B5	24.471		silico DArTs marker
100074174	B5	24.893	bin241	silico DArTs marker
100022296	B5		bin241	silico DArTs marker
100013963	B5		bin241	silico DArTs marker
100061379	B5		bin241	silico DArTs marker
HAU129	B5		bin241	SSR marker
100015078S	B5		bin241	SNP marker
100017644S	B5		bin241	SNP marker
100035609S	B5		bin241	SNP marker
100036640	B5		bin241	silico DArTs marker
100064584	B5		bin241	silico DArTs marker
100020829	B5	26.577	bin242	silico DArTs marker
100068374	B5		bin242	silico DArTs marker
100049307	B5		bin242	silico DArTs marker
100031276	B5	27.034	bin243	silico DArTs marker
100003778	B5		bin243	silico DArTs marker
100045384	B5		bin243	silico DArTs marker
100025977S	B5		bin243	SNP marker
100018220	B5		bin243	silico DArTs marker
100023650	B5	27.391	bin244	silico DArTs marker
100014846	B5		bin244	silico DArTs marker
100022091	B5	27.76	bin245	silico DArTs marker
100006782	B5		bin245	silico DArTs marker
100014156	B5		bin245	silico DArTs marker
100019066	B5		bin245	silico DArTs marker
100054857	B5		bin245	silico DArTs marker
100005800	B5		bin245	silico DArTs marker
100014289	B5		bin245	silico DArTs marker
100018545	B5		bin245	silico DArTs marker
100004930S	B5		bin245	SNP marker
100032864	B5		bin245	silico DArTs marker
100011424	B5	28.124		silico DArTs marker
100021449	B5	31.71		silico DArTs marker
100068765	B5	32.698	bin246	silico DArTs marker
100076901	B5		bin246	silico DArTs marker
100009934	B5	33.138		silico DArTs marker
100011722	B5	33.347	bin247	silico DArTs marker
100011959	B5		bin247	silico DArTs marker
100031545	B5		bin247	silico DArTs marker
100031559	B5		bin247	silico DArTs marker
100009113S	B5		bin247	SNP marker
100038487S	B5		bin247	SNP marker
100024784	B5		bin247	silico DArTs marker
BnGMS091	B5	35.074	bin248	SSR marker
100009771	B5		bin248	silico DArTs marker
100023963	B5		bin248	silico DArTs marker
100033817	B5	36.558		silico DArTs marker
100038238	B5	36.921	bin249	silico DArTs marker
100011465	B5		bin249	silico DArTs marker
100024902	B5		bin249	silico DArTs marker
100007907	B5		bin249	silico DArTs marker
100028862	B5		bin249	silico DArTs marker
100019204	B5		bin249	silico DArTs marker
100052041	B5		bin249	silico DArTs marker
100057816	B5	38.772		silico DArTs marker
100074374	B5	39.254	bin250	silico DArTs marker
100025304S	B5		bin250	SNP marker
100045081	B5	40.265	bin251	silico DArTs marker
100008212	B5		bin251	silico DArTs marker
100012961	B5		bin251	silico DArTs marker
100015007	B5		bin251	silico DArTs marker
100027695	B5		bin251	silico DArTs marker
100055320	B5		bin251	silico DArTs marker
niab082	B5		bin251	SSR marker
100002313S	B5		bin251	SNP marker
100026869S	B5		bin251	SNP marker
100014076S	B5		bin251	SNP marker
100026487S	B5		bin251	SNP marker
100011539	B5	40.585	bin252	silico DArTs marker
100022735	B5		bin252	silico DArTs marker
100064904	B5		bin252	silico DArTs marker
100009070	B5		bin252	silico DArTs marker
100034771S	B5		bin252	SNP marker
100024578	B5		bin252	silico DArTs marker
100025694	B5		bin252	silico DArTs marker
100023500	B5	41.279		silico DArTs marker
100052792	B5	41.798		silico DArTs marker
100065378	B5	42.427		silico DArTs marker
100066618	B5	42.962	bin253	silico DArTs marker
100066823	B5		bin253	silico DArTs marker
100021040	B5		bin253	silico DArTs marker
100029966	B5	43.523	bin254	silico DArTs marker
100021350	B5		bin254	silico DArTs marker
100033869	B5		bin254	silico DArTs marker
100010881	B5		bin254	silico DArTs marker
100014536	B5		bin254	silico DArTs marker
100039000	B5		bin254	silico DArTs marker
100067962	B5		bin254	silico DArTs marker
100039289	B5		bin254	silico DArTs marker
100028488	B5		bin254	silico DArTs marker
100071213	B5		bin254	silico DArTs marker
100011592	B5		bin254	silico DArTs marker
100054323	B5		bin254	silico DArTs marker
100028652	B5		bin254	silico DArTs marker
100025096	B5		bin254	silico DArTs marker
100048558	B5		bin254	silico DArTs marker
100029801	B5		bin254	silico DArTs marker
100058198	B5		bin254	silico DArTs marker
100051583	B5		bin254	silico DArTs marker
100016767	B5		bin254	silico DArTs marker
100017991	B5		bin254	silico DArTs marker
100042622	B5		bin254	silico DArTs marker
100018366	B5		bin254	silico DArTs marker
100039259	B5		bin254	silico DArTs marker
100009374	B5		bin254	silico DArTs marker
100049313	B5		bin254	silico DArTs marker
100020178	B5		bin254	silico DArTs marker
100023863	B5		bin254	silico DArTs marker
100039047	B5		bin254	silico DArTs marker
100078709	B5		bin254	silico DArTs marker
100042373	B5		bin254	silico DArTs marker
100012992	B5		bin254	silico DArTs marker
100003940	B5		bin254	silico DArTs marker
100012379	B5		bin254	silico DArTs marker
100016250	B5		bin254	silico DArTs marker
100031942	B5		bin254	silico DArTs marker
100030084	B5		bin254	silico DArTs marker
100066332	B5		bin254	silico DArTs marker
100048826	B5		bin254	silico DArTs marker
100032409	B5		bin254	silico DArTs marker
100038295	B5		bin254	silico DArTs marker
100010075	B5		bin254	silico DArTs marker
100024793	B5		bin254	silico DArTs marker
100016427	B5		bin254	silico DArTs marker
100054081	B5		bin254	silico DArTs marker
100035247	B5		bin254	silico DArTs marker
100049423	B5		bin254	silico DArTs marker
100008904	B5		bin254	silico DArTs marker
100027659	B5		bin254	silico DArTs marker
100008721	B5		bin254	silico DArTs marker
100029989	B5		bin254	silico DArTs marker
100021676	B5		bin254	silico DArTs marker
100029416	B5		bin254	silico DArTs marker
100017842	B5		bin254	silico DArTs marker
CB10080	B5		bin254	SSR marker
100004296	B5		bin254	silico DArTs marker
100005524	B5		bin254	silico DArTs marker
100055555	B5		bin254	silico DArTs marker
100065895	B5		bin254	silico DArTs marker
100012257S	B5		bin254	SNP marker
100003975S	B5		bin254	SNP marker
100011886S	B5		bin254	SNP marker
100012099S	B5		bin254	SNP marker
100046298S	B5		bin254	SNP marker
100040251S	B5		bin254	SNP marker
100033506S	B5		bin254	SNP marker
100009511S	B5		bin254	SNP marker
100014244S	B5		bin254	SNP marker
100020130S	B5		bin254	SNP marker
100032183S	B5		bin254	SNP marker
100034785S	B5		bin254	SNP marker
100008763S	B5		bin254	SNP marker
100010975S	B5		bin254	SNP marker
100038614S	B5		bin254	SNP marker
100025056S	B5		bin254	SNP marker
100056875	B5	43.894	bin255	silico DArTs marker
100046250	B5		bin255	silico DArTs marker
100023477	B5		bin255	silico DArTs marker
100030317	B5	45.165	bin256	silico DArTs marker
100021190	B5		bin256	silico DArTs marker
100038989	B5		bin256	silico DArTs marker
100070580	B5		bin256	silico DArTs marker
100019653	B5		bin256	silico DArTs marker
100036976S	B5		bin256	SNP marker
100008400S	B5		bin256	SNP marker
100034466S	B5		bin256	SNP marker
100022068	B5		bin256	silico DArTs marker
100026345	B5		bin256	silico DArTs marker
100053774	B5	45.648	bin257	silico DArTs marker
100011849	B5		bin257	silico DArTs marker
100007356	B5	46.851	bin258	silico DArTs marker
100025338	B5		bin258	silico DArTs marker
100027996	B5		bin258	silico DArTs marker
[truncated: 2,806 more rows]

## Sheet: b frame loci in the genetic map
Supplenmary Table 3 The genetic linkage map of the YW DH population
b: frame loci in the genetic map
Locus	Linkage group	Position	Bin code and marker included	Marker type
100050168	B1	0		silico DArTs marker
100008381	B1	4.237		silico DArTs marker
100015564	B1	4.877		silico DArTs marker
100022390	B1	5.641	bin001	silico DArTs marker
100008594	B1	5.915	bin002	silico DArTs marker
100020052	B1	6.162		silico DArTs marker
100017774	B1	6.38		silico DArTs marker
100055759	B1	7.223	bin003	silico DArTs marker
100021591	B1	7.452		silico DArTs marker
100011871	B1	8.649	bin004	silico DArTs marker
100060659	B1	8.929		silico DArTs marker
100075729	B1	9.324	bin005	silico DArTs marker
100053479	B1	9.855		silico DArTs marker
100048383	B1	10.198	bin006	silico DArTs marker
100022941	B1	10.829	bin007	silico DArTs marker
100007567	B1	11.256	bin008	silico DArTs marker
100027589	B1	11.843		silico DArTs marker
100023033	B1	12.763	bin009	silico DArTs marker
100052248	B1	13.252		silico DArTs marker
100041347	B1	13.479	bin010	silico DArTs marker
100033400	B1	14.211		silico DArTs marker
e6m3-280	B1	14.413	bin011	SSR marker
100039563	B1	18.961	bin012	silico DArTs marker
100008824	B1	19.362	bin013	silico DArTs marker
100032112	B1	19.929	bin014	silico DArTs marker
100017597	B1	20.15		silico DArTs marker
100067851	B1	21.71	bin015	silico DArTs marker
100021600	B1	22.622		silico DArTs marker
100007740	B1	27.14		silico DArTs marker
100012258	B1	27.728	bin016	silico DArTs marker
100069283	B1	28.265	bin017	silico DArTs marker
cnu099	B1	28.526		SSR marker
100048156	B1	28.774		silico DArTs marker
100033725	B1	35.984	bin018	silico DArTs marker
100061847	B1	37.135		silico DArTs marker
100055425	B1	37.945	bin019	silico DArTs marker
100029387	B1	38.189		silico DArTs marker
100007506	B1	38.515	bin020	silico DArTs marker
cnu098	B1	38.9	bin021	SSR marker
100018914	B1	39.876		silico DArTs marker
100076398	B1	40.911	bin022	silico DArTs marker
100007757	B1	47.314	bin023	silico DArTs marker
100013191	B1	48.07	bin024	silico DArTs marker
100042453	B1	48.271		silico DArTs marker
100071901	B1	49.084		silico DArTs marker
100043465	B1	49.497		silico DArTs marker
100019987	B1	50.204		silico DArTs marker
100020128	B1	51.057		silico DArTs marker
100037660	B1	51.702	bin025	silico DArTs marker
100028301	B1	52.362		silico DArTs marker
100043226	B1	52.676	bin026	silico DArTs marker
100022141	B1	56.283	bin027	silico DArTs marker
100028838	B1	57.317	bin028	silico DArTs marker
100025963	B1	57.716	bin029	silico DArTs marker
100052876	B1	58.171	bin030	silico DArTs marker
100026124	B1	60.487	bin031	silico DArTs marker
100019213	B1	63.117		silico DArTs marker
100053770	B1	64.298	bin032	silico DArTs marker
100006973	B1	65.812	bin033	silico DArTs marker
100022658	B1	70.834		silico DArTs marker
100046735	B1	71.574	bin034	silico DArTs marker
100009190	B1	72.651	bin035	silico DArTs marker
100048863	B1	72.934		silico DArTs marker
Na14D07	B1	75.155	bin036	SSR marker
100025864	B1	75.853	bin037	silico DArTs marker
100061514	B1	76.207		silico DArTs marker
100009526	B1	76.873	bin038	silico DArTs marker
100065580	B1	78.09		silico DArTs marker
100026799	B1	78.514		silico DArTs marker
100011772	B1	78.76	bin039	silico DArTs marker
100006925	B1	79.341	bin040	silico DArTs marker
100031225	B1	81.584		silico DArTs marker
100019404	B1	81.982	bin041	silico DArTs marker
100046092	B1	84.335		silico DArTs marker
100018779	B1	84.643	bin042	silico DArTs marker
100022946	B1	86.997		silico DArTs marker
100026981	B1	87.979		silico DArTs marker
100028921	B1	89.054	bin043	silico DArTs marker
100021852	B1	89.591		silico DArTs marker
100004375	B1	89.885	bin044	silico DArTs marker
100072931	B1	90.234		silico DArTs marker
100074843	B1	90.44	bin045	silico DArTs marker
100065271	B1	91.048	bin046	silico DArTs marker
100054851	B1	92.393		silico DArTs marker
100050773	B2	0		silico DArTs marker
100005245	B2	0.536	bin047	silico DArTs marker
100023735	B2	2.144		silico DArTs marker
100016421	B2	2.656	bin048	silico DArTs marker
100064697	B2	3.483		silico DArTs marker
100008226	B2	4.115	bin049	silico DArTs marker
100007307	B2	5.823	bin050	silico DArTs marker
100045111	B2	6.33		silico DArTs marker
100060363	B2	6.95	bin051	silico DArTs marker
100012220	B2	7.967		silico DArTs marker
100018012	B2	8.792	bin052	silico DArTs marker
100023940	B2	9.293		silico DArTs marker
100028569	B2	9.534		silico DArTs marker
100031847	B2	10.754	bin053	silico DArTs marker
100041563	B2	11.524		silico DArTs marker
100027247	B2	11.811	bin054	silico DArTs marker
100028171	B2	13.477	bin055	silico DArTs marker
100002981	B2	15.25		silico DArTs marker
100040381	B2	16.856	bin056	silico DArTs marker
100013734	B2	18.073		silico DArTs marker
100016187	B2	20.582		silico DArTs marker
100041395	B2	28.491		silico DArTs marker
100053387	B2	28.82		silico DArTs marker
100059009	B2	29.178	bin057	silico DArTs marker
100007386	B2	29.458		silico DArTs marker
100023391	B2	30.745		silico DArTs marker
100004789	B2	30.954	bin058	silico DArTs marker
100047433	B2	33.868	bin059	silico DArTs marker
100026480	B2	34.188		silico DArTs marker
100055106	B2	34.883		silico DArTs marker
100026976	B2	37.888		silico DArTs marker
100004548	B2	39.599	bin060	silico DArTs marker
100015527	B2	40.715		silico DArTs marker
100025898	B2	42.391	bin061	silico DArTs marker
100043823	B2	42.669		silico DArTs marker
100033806	B2	42.95		silico DArTs marker
100016777	B2	44.348		silico DArTs marker
100019799	B2	45.077	bin062	silico DArTs marker
100021480	B2	45.358	bin063	silico DArTs marker
100059161	B2	47.078		silico DArTs marker
100027954	B2	48.665		silico DArTs marker
100051437	B2	49.113		silico DArTs marker
100031574	B2	49.593	bin064	silico DArTs marker
100015179	B2	49.924		silico DArTs marker
100064401	B2	50.15	bin065	silico DArTs marker
100038131	B2	50.381		silico DArTs marker
100021699	B2	52.478	bin066	silico DArTs marker
Ni2F07	B2	52.993	bin067	SSR marker
100038759	B2	53.227	bin068	silico DArTs marker
100062128	B2	53.533		silico DArTs marker
100045707	B2	54.358	bin069	silico DArTs marker
100059844	B2	54.85		silico DArTs marker
100012301	B2	59.355	bin070	silico DArTs marker
100043931	B2	60.113	bin071	silico DArTs marker
100036573	B2	60.587		silico DArTs marker
100033950	B2	61.755		silico DArTs marker
100060295	B2	66.068	bin072	silico DArTs marker
100030774	B2	67.535	bin073	silico DArTs marker
100019810	B2	68.391	bin074	silico DArTs marker
100032396	B2	69.068	bin075	silico DArTs marker
100024893	B2	70.518		silico DArTs marker
100027389	B2	70.927	bin076	silico DArTs marker
BRMS046	B2	72.274		SSR marker
100012892	B2	72.519	bin077	silico DArTs marker
100016639	B2	74.199	bin078	silico DArTs marker
100001282	B2	74.518	bin079	silico DArTs marker
Ni2D10	B2	75.529		SSR marker
100021083	B2	76.06	bin080	silico DArTs marker
100027670	B2	79.384		silico DArTs marker
100070363	B2	79.991	bin081	silico DArTs marker
100048879	B2	80.877	bin082	silico DArTs marker
100016457	B2	81.254	bin083	silico DArTs marker
100005674	B2	81.569	bin084	silico DArTs marker
100028204	B2	82.417	bin085	silico DArTs marker
100032373	B2	84.161		silico DArTs marker
100020956	B2	87.623		silico DArTs marker
100016893	B2	88.602	bin086	silico DArTs marker
100066710	B2	93.045		silico DArTs marker
100007664	B2	93.838	bin087	silico DArTs marker
100030861	B2	98.838	bin088	silico DArTs marker
100015095	B2	99.19	bin089	silico DArTs marker
100061527	B2	102.542	bin090	silico DArTs marker
BnGMS044	B2	103.147	bin091	SSR marker
100016835	B2	103.618	bin092	silico DArTs marker
100015045	B2	107.891		silico DArTs marker
100048806	B2	108.88	bin093	silico DArTs marker
BRMS36	B2	109.28		SSR marker
100037455	B2	109.533	bin094	silico DArTs marker
100015465	B2	109.812	bin095	silico DArTs marker
100014439	B2	111.109	bin096	silico DArTs marker
100001885	B2	112.486	bin097	silico DArTs marker
100021113	B2	114.717	bin098	silico DArTs marker
100032378	B2	115.193		silico DArTs marker
100026909	B2	116.024		silico DArTs marker
100014070	B2	116.54		silico DArTs marker
100046082	B2	116.86		silico DArTs marker
100038240	B2	118.086	bin099	silico DArTs marker
100057131	B2	124.349		silico DArTs marker
100019348	B2	124.992	bin100	silico DArTs marker
100067737	B2	125.902		silico DArTs marker
100070871	B2	135.891		silico DArTs marker
100069538	B2	136.921	bin101	silico DArTs marker
100054809	B2	137.435		silico DArTs marker
100016993	B2	137.841	bin102	silico DArTs marker
100075572	B2	139.212		silico DArTs marker
100034845	B2	140.552		silico DArTs marker
100030357	B2	140.835		silico DArTs marker
100004698	B2	141.39	bin103	silico DArTs marker
100071120	B2	141.778		silico DArTs marker
100031323	B2	144.322	bin104	silico DArTs marker
100012211	B2	145.691		silico DArTs marker
100024998	B2	145.929	bin105	silico DArTs marker
100078356	B2	146.744		silico DArTs marker
100058247	B2	148.237		silico DArTs marker
100066416	B3	0		silico DArTs marker
100025362	B3	1.487	bin106	silico DArTs marker
100013294	B3	3.277	bin107	silico DArTs marker
100071515	B3	4.107	bin108	silico DArTs marker
100032326	B3	5.107	bin109	silico DArTs marker
100065709	B3	7.217	bin110	silico DArTs marker
100007476	B3	9.818	bin111	silico DArTs marker
100023660	B3	10.62		silico DArTs marker
100059833	B3	11.07	bin112	silico DArTs marker
100040486	B3	12.119		silico DArTs marker
100071108	B3	12.467		silico DArTs marker
100024082	B3	12.779	bin113	silico DArTs marker
100042491	B3	12.985		silico DArTs marker
100005372	B3	14.327	bin114	silico DArTs marker
100049153	B3	17.931		silico DArTs marker
100002494	B3	18.41	bin115	silico DArTs marker
100024018	B3	19.01		silico DArTs marker
100024128	B3	26.335	bin116	silico DArTs marker
100017996	B3	26.71		silico DArTs marker
100017061	B3	36.076	bin117	silico DArTs marker
e5m5-50	B3	37.639		SSR marker
100018028	B3	38.363		silico DArTs marker
100011719	B3	41.752	bin118	silico DArTs marker
100015971	B3	43.817		silico DArTs marker
100043417	B3	45.291		silico DArTs marker
100073700	B3	45.723		silico DArTs marker
100054104	B3	47.315	bin119	silico DArTs marker
100052494	B3	48.748		silico DArTs marker
100028386	B3	52.32	bin120	silico DArTs marker
100014239	B3	53.24	bin121	silico DArTs marker
100076152	B3	56.36	bin122	silico DArTs marker
100001440	B3	57.107	bin123	silico DArTs marker
100007589	B3	57.621	bin124	silico DArTs marker
100039529	B3	58.435	bin125	silico DArTs marker
100062881	B3	63.347	bin126	silico DArTs marker
100049688	B3	63.749	bin127	silico DArTs marker
100045878	B3	64.243		silico DArTs marker
100024846	B3	65.617	bin128	silico DArTs marker
100023630	B3	69.161		silico DArTs marker
100006430	B3	70.701		silico DArTs marker
100031529	B3	71.497		silico DArTs marker
100068880	B3	76.443	bin130	silico DArTs marker
100037800	B3	77.706	bin131	silico DArTs marker
100021262	B3	78.084		silico DArTs marker
100069575	B3	81.529	bin132	silico DArTs marker
100022376	B3	81.983		silico DArTs marker
100023615	B3	82.621	bin134	silico DArTs marker
100057003	B3	83.308	bin135	silico DArTs marker
100077122	B3	83.902		silico DArTs marker
100024207	B3	85.208		silico DArTs marker
100043978	B3	86.437	bin136	silico DArTs marker
100077309	B3	86.881	bin137	silico DArTs marker
100053505	B3	87.236		silico DArTs marker
100070293	B3	87.585		silico DArTs marker
100070432	B3	87.893	bin138	silico DArTs marker
100013735	B3	88.535	bin139	silico DArTs marker
100017540	B3	89.024	bin140	silico DArTs marker
100063747	B3	91.142	bin141	silico DArTs marker
100004378	B3	91.789	bin142	silico DArTs marker
100045154	B3	95.296	bin143	silico DArTs marker
100030257	B3	95.982	bin144	silico DArTs marker
100015259	B3	96.399	bin145	silico DArTs marker
100007413	B3	100.003	bin146	silico DArTs marker
100018229	B3	100.468		silico DArTs marker
100028818	B3	100.748	bin147	silico DArTs marker
100056430	B3	102.888		silico DArTs marker
100078699	B3	103.091	bin148	silico DArTs marker
100058267	B3	104.755	bin149	silico DArTs marker
em13me19-250	B3	105.676		SSR marker
100006651	B3	106.395	bin150	silico DArTs marker
100013491	B3	109.279	bin151	silico DArTs marker
100025744	B3	110.247		silico DArTs marker
100064677	B3	110.547	bin152	silico DArTs marker
100024312	B3	111.381	bin153	silico DArTs marker
100016840	B3	111.928	bin154	silico DArTs marker
100012806	B3	112.725		silico DArTs marker
100045580	B3	113.616		silico DArTs marker
100033541	B3	114.092		silico DArTs marker
100066773	B3	114.521	bin155	silico DArTs marker
100023649	B3	115.027	bin156	silico DArTs marker
100016337	B3	115.548	bin157	silico DArTs marker
100044399	B3	116.494		silico DArTs marker
100073600	B3	117.081	bin158	silico DArTs marker
100018041	B3	117.979		silico DArTs marker
Na10D07	B3	120.039		SSR marker
100034901	B3	121.087	bin159	silico DArTs marker
100035102	B3	121.547	bin160	silico DArTs marker
100043101	B3	122.624	bin161	silico DArTs marker
100017058	B3	123.452	bin162	silico DArTs marker
100024366	B3	125.962	bin163	silico DArTs marker
100021572	B3	126.266		silico DArTs marker
100059675	B3	126.498	bin164	silico DArTs marker
100022187	B3	127.045		silico DArTs marker
100017045	B3	127.434		silico DArTs marker
100011944	B3	127.758		silico DArTs marker
100056767	B3	129.26	bin165	silico DArTs marker
100071710	B3	129.973	bin166	silico DArTs marker
100028694	B3	132.473	bin167	silico DArTs marker
100010788	B3	133.266	bin168	silico DArTs marker
100020924	B3	134.234	bin169	silico DArTs marker
100029236	B3	134.45		silico DArTs marker
100050502	B3	134.782		silico DArTs marker
100031662	B3	135.306	bin170	silico DArTs marker
100015383	B3	137.111	bin171	silico DArTs marker
100005823	B3	138.481	bin172	silico DArTs marker
100059103	B3	139.739		silico DArTs marker
100042836	B3	140.02		silico DArTs marker
100052322	B3	140.607		silico DArTs marker
100014804	B3	141	bin173	silico DArTs marker
100049415	B3	141.625	bin174	silico DArTs marker
100017154	B3	142.166		silico DArTs marker
100048959	B3	143.875	bin175	silico DArTs marker
100062839	B3	144.285	bin176	silico DArTs marker
100026655	B3	144.561		silico DArTs marker
100035330	B3	145.882		silico DArTs marker
100024274	B3	146.655	bin177	silico DArTs marker
100025810	B3	147.047		silico DArTs marker
100006325	B3	147.844	bin178	silico DArTs marker
100007772	B3	148.143	bin179	silico DArTs marker
100040418	B3	148.694		silico DArTs marker
100026725	B4	0		silico DArTs marker
100002826	B4	0.914	bin180	silico DArTs marker
100036039	B4	6.316	bin181	silico DArTs marker
100025352	B4	6.772	bin182	silico DArTs marker
100076205	B4	7.169		silico DArTs marker
100078760	B4	8.67		silico DArTs marker
100023564	B4	8.887		silico DArTs marker
100022838	B4	9.381	bin183	silico DArTs marker
100016091	B4	9.891	bin184	silico DArTs marker
100009834	B4	12.683	bin185	silico DArTs marker
100028661	B4	14.489	bin186	silico DArTs marker
100017288	B4	15.153	bin187	silico DArTs marker
100041742	B4	16.031		silico DArTs marker
100013180	B4	16.655	bin188	silico DArTs marker
100062356	B4	17.622		silico DArTs marker
100013392	B4	20.637	bin189	silico DArTs marker
100009514	B4	22.24		silico DArTs marker
100063328	B4	22.606	bin190	silico DArTs marker
100048699	B4	23.308		silico DArTs marker
100076294	B4	26.053	bin191	silico DArTs marker
ks20640-B	B4	26.733		SSR marker
100014228	B4	27.314		silico DArTs marker
100027451	B4	27.991	bin192	silico DArTs marker
100019182	B4	28.369		silico DArTs marker
100011380	B4	29.925	bin193	silico DArTs marker
100015166	B4	30.736	bin194	silico DArTs marker
100056005	B4	31.718		silico DArTs marker
100014914	B4	33.759		silico DArTs marker
100015546	B4	37.032	bin195	silico DArTs marker
100011988	B4	38.025	bin196	silico DArTs marker
100022182	B4	38.842		silico DArTs marker
100073479	B4	40.011	bin197	silico DArTs marker
100025951	B4	40.49		silico DArTs marker
100035292	B4	42.507	bin198	silico DArTs marker
100022670	B4	44.542		silico DArTs marker
100011299	B4	44.837	bin199	silico DArTs marker
100028364	B4	45.327		silico DArTs marker
100007539	B4	46.52	bin200	silico DArTs marker
100038090	B4	48.886	bin201	silico DArTs marker
100012880	B4	49.087		silico DArTs marker
100077635	B4	50.065	bin202	silico DArTs marker
100016097	B4	50.727	bin203	silico DArTs marker
100014992	B4	51.183		silico DArTs marker
100027960	B4	53.198		silico DArTs marker
100011009	B4	54.602		silico DArTs marker
100061647	B4	63.302		silico DArTs marker
100014469	B4	63.609		silico DArTs marker
100000155	B4	64.575	bin204	silico DArTs marker
Ni4A10	B4	65.227	bin205	SSR marker
100016957	B4	65.6		silico DArTs marker
100022637	B4	65.996		silico DArTs marker
PBCESSRJU11	B4	72.176		SSR marker
100021447	B4	72.463	bin206	silico DArTs marker
100019470	B4	72.695		silico DArTs marker
100077914	B4	72.998	bin207	silico DArTs marker
100011875	B4	74.005	bin208	silico DArTs marker
100077119	B4	75.095	bin209	silico DArTs marker
100024938	B4	76.364	bin210	silico DArTs marker
100014466	B4	78.292	bin211	silico DArTs marker
100052308	B4	78.819	bin212	silico DArTs marker
100030283	B4	79.144	bin213	silico DArTs marker
100017414	B4	82.933		silico DArTs marker
100029326	B4	85.667	bin214	silico DArTs marker
100042826	B4	87.579	bin215	silico DArTs marker
100005386	B4	89.779	bin216	silico DArTs marker
100020421	B4	90.242	bin217	silico DArTs marker
100041106	B4	91.583		silico DArTs marker
100061512	B4	92.2	bin218	silico DArTs marker
100037101	B4	92.453	bin219	silico DArTs marker
BRAS116	B4	92.88		SSR marker
100013746	B4	94.528	bin220	silico DArTs marker
100001380	B4	94.799	bin221	silico DArTs marker
100025434	B4	101.811	bin222	silico DArTs marker
100075250	B4	103.279	bin223	silico DArTs marker
Ni2A09	B4	103.897		SSR marker
100008486	B4	105.434	bin224	silico DArTs marker
BnGMS013	B4	106.893		SSR marker
100069214	B4	107.616		silico DArTs marker
100040798	B4	109.478	bin225	silico DArTs marker
100031132	B4	110.564		silico DArTs marker
100004737	B4	117.501		silico DArTs marker
100042372	B4	119.321	bin226	silico DArTs marker
100022808	B4	121.311		silico DArTs marker
100026674	B4	122.073		silico DArTs marker
100008329	B4	122.413	bin227	silico DArTs marker
100017303	B4	123.996		silico DArTs marker
100006344	B4	124.25	bin228	silico DArTs marker
100078887	B4	126.516		silico DArTs marker
100023203	B4	126.928		silico DArTs marker
100023658	B4	127.87	bin229	silico DArTs marker
100017209	B4	128.334	bin230	silico DArTs marker
100033270	B4	129.563	bin231	silico DArTs marker
100037452	B4	129.804		silico DArTs marker
100029522	B4	130.268		silico DArTs marker
100011652	B4	132.124		silico DArTs marker
100047274	B4	133.295		silico DArTs marker
100015664	B5	0		silico DArTs marker
niab013	B5	0.872	bin232	SSR marker
100022564	B5	2.167	bin233	silico DArTs marker
100011720	B5	2.472	bin234	silico DArTs marker
100029508	B5	6.239	bin235	silico DArTs marker
e6m3-220	B5	11.744		SSR marker
100007094	B5	12.652	bin236	silico DArTs marker
100011937	B5	13.107		silico DArTs marker
100010320	B5	13.825		silico DArTs marker
100028246	B5	14.025		silico DArTs marker
100007647	B5	14.403	bin237	silico DArTs marker
100042745	B5	15.402		silico DArTs marker
100026299	B5	18.545		silico DArTs marker
100022847	B5	19.358		silico DArTs marker
100022959	B5	19.895	bin238	silico DArTs marker
100076031	B5	20.888		silico DArTs marker
100041944	B5	21.401		silico DArTs marker
100065423	B5	21.727		silico DArTs marker
100070200	B5	22.133	bin239	silico DArTs marker
100014341	B5	22.469	bin240	silico DArTs marker
100028912	B5	23.321		silico DArTs marker
100011531	B5	24.471		silico DArTs marker
100074174	B5	24.893	bin241	silico DArTs marker
100020829	B5	26.577	bin242	silico DArTs marker
100031276	B5	27.034	bin243	silico DArTs marker
100023650	B5	27.391	bin244	silico DArTs marker
100022091	B5	27.76	bin245	silico DArTs marker
100011424	B5	28.124		silico DArTs marker
100021449	B5	31.71		silico DArTs marker
100068765	B5	32.698	bin246	silico DArTs marker
100009934	B5	33.138		silico DArTs marker
100011722	B5	33.347	bin247	silico DArTs marker
BnGMS091	B5	35.074	bin248	SSR marker
100033817	B5	36.558		silico DArTs marker
100038238	B5	36.921	bin249	silico DArTs marker
100057816	B5	38.772		silico DArTs marker
100074374	B5	39.254	bin250	silico DArTs marker
100045081	B5	40.265	bin251	silico DArTs marker
100011539	B5	40.585	bin252	silico DArTs marker
100023500	B5	41.279		silico DArTs marker
100052792	B5	41.798		silico DArTs marker
100065378	B5	42.427		silico DArTs marker
100066618	B5	42.962	bin253	silico DArTs marker
100029966	B5	43.523	bin254	silico DArTs marker
100056875	B5	43.894	bin255	silico DArTs marker
100030317	B5	45.165	bin256	silico DArTs marker
100053774	B5	45.648	bin257	silico DArTs marker
100007356	B5	46.851	bin258	silico DArTs marker
100021654	B5	49.684		silico DArTs marker
100068647	B5	50.755	bin259	silico DArTs marker
100068483	B5	51.054	bin260	silico DArTs marker
100002456	B5	51.418	bin261	silico DArTs marker
100001950	B5	52.277	bin262	silico DArTs marker
100062079	B5	53.351	bin263	silico DArTs marker
100007720	B5	54.064	bin264	silico DArTs marker
100045734	B5	56.191		silico DArTs marker
100075320	B5	56.426	bin265	silico DArTs marker
100055615	B5	58.123		silico DArTs marker
100027521	B5	60.58		silico DArTs marker
100037087	B5	60.92		silico DArTs marker
100023279	B5	61.468	bin266	silico DArTs marker
100064011	B5	61.72	bin267	silico DArTs marker
Ni2D08	B5	62.515	bin268	SSR marker
100060279	B5	62.967	bin269	silico DArTs marker
100052894	B5	63.306	bin270	silico DArTs marker
100006932	B5	64.336	bin271	silico DArTs marker
100035548	B5	64.853	bin272	silico DArTs marker
100021620	B5	65.136		silico DArTs marker
100035017	B5	66.697		silico DArTs marker
100042788	B5	67.704		silico DArTs marker
100044445	B5	69.035	bin273	silico DArTs marker
100076763	B5	69.249		silico DArTs marker
100058331	B5	69.608	bin274	silico DArTs marker
100019767	B5	70.03		silico DArTs marker
100072282	B5	70.682	bin275	silico DArTs marker
100020968	B5	71.055	bin276	silico DArTs marker
100012485	B5	71.932		silico DArTs marker
100018102	B5	72.334		silico DArTs marker
100065962	B5	73.012		silico DArTs marker
100079097	B5	74.922	bin277	silico DArTs marker
100027560	B5	77.762		silico DArTs marker
100049168	B5	78.304	bin278	silico DArTs marker
100032315	B5	78.636		silico DArTs marker
100033169	B5	78.92	bin279	silico DArTs marker
100003585	B5	79.327		silico DArTs marker
100028078	B5	82.078	bin280	silico DArTs marker
100019234	B5	83.382	bin281	silico DArTs marker
100020285	B5	84.06		silico DArTs marker
100074919	B5	84.467	bin282	silico DArTs marker
100004668	B5	85.22	bin283	silico DArTs marker
100010967	B5	85.961	bin284	silico DArTs marker
100010952	B5	87.227	bin285	silico DArTs marker
e5m10-100	B5	87.464		SSR marker
100074449	B5	87.769	bin286	silico DArTs marker
100032903	B5	88.166	bin287	silico DArTs marker
100038153	B5	89.788		silico DArTs marker
100056897	B5	90.872	bin288	silico DArTs marker
100015929	B5	91.189	bin289	silico DArTs marker
100005563	B5	92.003		silico DArTs marker
100059174	B5	92.35	bin290	silico DArTs marker
100057916	B5	92.922		silico DArTs marker
100022192	B5	96.504		silico DArTs marker
100020180	B5	96.726	bin291	silico DArTs marker
100043041	B5	97.201		silico DArTs marker
100017800	B5	97.585	bin292	silico DArTs marker
100037316	B5	98.874		silico DArTs marker
100070796	B5	100.618		silico DArTs marker
Ni3C08	B5	101.228		SSR marker
100014913	B5	102.173		silico DArTs marker
100027568	B5	105.208		silico DArTs marker
100033200	B5	105.43	bin293	silico DArTs marker
KS20840	B5	105.871	bin294	SSR marker
100025202	B5	107.185	bin295	silico DArTs marker
100073308	B5	107.813		silico DArTs marker
100026892	B5	108.226		silico DArTs marker
100007707	B5	109.488	bin296	silico DArTs marker
100020555	B5	109.842	bin297	silico DArTs marker
100020359	B5	110.336		silico DArTs marker
100022880	B5	111.151		silico DArTs marker
Na12E05	B5	111.618		SSR marker
100017760	B6	0		silico DArTs marker
100036472	B6	1.684	bin298	silico DArTs marker
100008766	B6	1.938	bin299	silico DArTs marker
100020283	B6	2.271		silico DArTs marker
100015838	B6	2.692	bin300	silico DArTs marker
100039347	B6	3.488		silico DArTs marker
100015993	B6	3.833	bin301	silico DArTs marker
100067992	B6	4.198		silico DArTs marker
100067298	B6	4.603	bin302	silico DArTs marker
100025042	B6	6.389		silico DArTs marker
100009809	B6	6.643	bin303	silico DArTs marker
100018123	B6	8.614	bin304	silico DArTs marker
100079041	B6	9.664		silico DArTs marker
Pc	B6	10.244	bin305	SSR marker
100022276	B6	10.498		silico DArTs marker
100054173	B6	12.26		silico DArTs marker
100054045	B6	12.714	bin306	silico DArTs marker
100031202	B6	14.261		silico DArTs marker
100075756	B6	14.536	bin307	silico DArTs marker
100075230	B6	17.156		silico DArTs marker
100001486	B6	17.37		silico DArTs marker
100018653	B6	17.665		silico DArTs marker
100047241	B6	18.017		silico DArTs marker
100004826	B6	18.232		silico DArTs marker
100007658	B6	19.811	bin308	silico DArTs marker
100018125	B6	20.063	bin309	silico DArTs marker
100029796	B6	21.466		silico DArTs marker
100063786	B6	22.066	bin310	silico DArTs marker
100002429	B6	22.619	bin311	silico DArTs marker
100019406	B6	23.351		silico DArTs marker
100019362	B6	24.177		silico DArTs marker
em13me19-550	B6	24.494	bin312	SSR marker
100015803	B6	24.944	bin313	silico DArTs marker
100066297	B6	25.711		silico DArTs marker
100031644	B6	26.52		silico DArTs marker
100024244	B6	28.191	bin314	silico DArTs marker
100024197	B6	28.525	bin315	silico DArTs marker
100024396	B6	29.096		silico DArTs marker
100048523	B6	29.625	bin316	silico DArTs marker
BnGMS213	B6	30.206	bin317	SSR marker
100024742	B6	31.851	bin318	silico DArTs marker
100045241	B6	32.509	bin319	silico DArTs marker
100006091	B6	33.616		silico DArTs marker
100043850	B6	33.951		silico DArTs marker
100078929	B6	34.383		silico DArTs marker
100067211	B6	34.727	bin320	silico DArTs marker
100021822	B6	35.086	bin321	silico DArTs marker
100070304	B6	35.962	bin322	silico DArTs marker
100018961	B6	36.517	bin323	silico DArTs marker
100013010	B6	36.953	bin324	silico DArTs marker
100027205	B6	37.552		silico DArTs marker
100055360	B6	41.839		silico DArTs marker
100005371	B6	42.361	bin325	silico DArTs marker
100012506	B6	42.863	bin326	silico DArTs marker
100027477	B6	46.497	bin327	silico DArTs marker
100066621	B6	46.814		silico DArTs marker
100016370	B6	48.106	bin328	silico DArTs marker
100019266	B6	48.936	bin329	silico DArTs marker
100030248	B6	50.158	bin330	silico DArTs marker
100030775	B6	51.425		silico DArTs marker
100025201	B6	51.735		silico DArTs marker
100025683	B6	54.284	bin331	silico DArTs marker
100014203	B6	55.103		silico DArTs marker
100012793	B6	55.349		silico DArTs marker
100048347	B6	62.187	bin332	silico DArTs marker
e6m9-80	B6	65.206		SSR marker
100026006	B6	65.922	bin333	silico DArTs marker
100025622	B6	66.294		silico DArTs marker
100011867	B6	66.727	bin334	silico DArTs marker
100057157	B6	66.94		silico DArTs marker
100049162	B6	67.842		silico DArTs marker
100077435	B6	68.384		silico DArTs marker
100050354	B6	77.707		silico DArTs marker
100012372	B6	78.614		silico DArTs marker
100023256	B6	81.167		silico DArTs marker
100074521	B6	81.394	bin335	silico DArTs marker
100013001	B6	83.086		silico DArTs marker
100009827	B6	83.693	bin336	silico DArTs marker
100024947	B6	85.072	bin337	silico DArTs marker
100029954	B6	86.641	bin338	silico DArTs marker
100021199	B6	87.145		silico DArTs marker
100021508	B6	87.509		silico DArTs marker
Ni2E05	B6	95.064	bin339	SSR marker
100017284	B6	95.764	bin340	silico DArTs marker
100037214	B6	96.475		silico DArTs marker
100022699	B6	102.047		silico DArTs marker
100007659	B7	0		silico DArTs marker
100016958	B7	0.273		silico DArTs marker
100038041	B7	1.424		silico DArTs marker
100059045	B7	1.862		silico DArTs marker
e5m10-150	B7	2.133	bin341	SSR marker
100007671	B7	2.553		silico DArTs marker
100021203	B7	2.971	bin342	silico DArTs marker
100017886	B7	3.525		silico DArTs marker
100031742	B7	3.941	bin343	silico DArTs marker
100053349	B7	4.725	bin344	silico DArTs marker
100018506	B7	5.744	bin345	silico DArTs marker
100037601	B7	6.46	bin346	silico DArTs marker
100015346	B7	6.661		silico DArTs marker
100006506	B7	7.296	bin347	silico DArTs marker
100008476	B7	8.329	bin348	silico DArTs marker
100063129	B7	8.531		silico DArTs marker
100017676	B7	9.079		silico DArTs marker
100023051	B7	10.801	bin349	silico DArTs marker
100015321	B7	12.443		silico DArTs marker
100049231	B7	14.445	bin350	silico DArTs marker
100014480	B7	14.821	bin351	silico DArTs marker
100032507	B7	16.653	bin352	silico DArTs marker
100047463	B7	17.878		silico DArTs marker
100068721	B7	18.11	bin353	silico DArTs marker
100049395	B7	18.736	bin354	silico DArTs marker
100061126	B7	21.089		silico DArTs marker
100005111	B7	21.487	bin355	silico DArTs marker
100037967	B7	23.158	bin356	silico DArTs marker
100006764	B7	24.151	bin357	silico DArTs marker
100051178	B7	24.365	bin358	silico DArTs marker
100012163	B7	25.001	bin359	silico DArTs marker
100019422	B7	25.203		silico DArTs marker
100051571	B7	31.748		silico DArTs marker
em1me30-250	B7	32.848		SSR marker
100071346	B7	33.296	bin360	silico DArTs marker
100066523	B7	33.62		silico DArTs marker
100015887	B7	34.051		silico DArTs marker
100006934	B7	34.901	bin361	silico DArTs marker
100058090	B7	35.187		silico DArTs marker
100055593	B7	35.769		silico DArTs marker
100032410	B7	36.639		silico DArTs marker
100059607	B7	46.022		silico DArTs marker
100049714	B7	46.37	bin362	silico DArTs marker
100010398	B7	46.964	bin363	silico DArTs marker
100012533	B7	47.466	bin364	silico DArTs marker
100053100	B7	48.264		silico DArTs marker
100069322	B7	48.695	bin365	silico DArTs marker
100023110	B7	48.973	bin366	silico DArTs marker
100020332	B7	49.226		silico DArTs marker
100019214	B7	49.579		silico DArTs marker
100007482	B7	51.341	bin367	silico DArTs marker
100057070	B7	51.904	bin368	silico DArTs marker
100036978	B7	53.92	bin369	silico DArTs marker
100033366	B7	54.443		silico DArTs marker
100020485	B7	55.74		silico DArTs marker
100010187	B7	56.474	bin370	silico DArTs marker
100049303	B7	57.237	bin371	silico DArTs marker
100037068	B7	58.82	bin372	silico DArTs marker
Ni4F09	B7	59.561		SSR marker
100019505	B7	60.327		silico DArTs marker
100007683	B7	61.813	bin373	silico DArTs marker
100077998	B7	62.453		silico DArTs marker
100031234	B7	62.743		silico DArTs marker
100008064	B7	63.719		silico DArTs marker
100072161	B7	64.847		silico DArTs marker
100042030	B7	66.481		silico DArTs marker
100047311	B7	66.854	bin374	silico DArTs marker
100008060	B7	67.398		silico DArTs marker
100036414	B7	67.977	bin375	silico DArTs marker
100013867	B7	69.99	bin376	silico DArTs marker
100025623	B7	70.612	bin377	silico DArTs marker
100008558	B7	71.435	bin378	silico DArTs marker
100036541	B7	72.914	bin379	silico DArTs marker
100018762	B7	73.991	bin380	silico DArTs marker
100015060	B7	76.308	bin381	silico DArTs marker
e5m9-200	B7	77.054		SSR marker
e3m3-250	B7	78.049		SSR marker
Na12C01	B7	81.776		SSR marker
100014967	B7	82.893	bin382	silico DArTs marker
100027006	B7	91.912		silico DArTs marker
100073744	B7	92.57		silico DArTs marker
e6m9-250	B7	92.823		SSR marker
100005456	B7	93.398	bin383	silico DArTs marker
100062790	B7	94.033	bin384	silico DArTs marker
PBCESSRJU8-A	B7	94.567	bin385	SSR marker
100045717	B7	97.558	bin386	silico DArTs marker
100020458	B7	97.924		silico DArTs marker
100018494	B7	98.255	bin387	silico DArTs marker
100028847	B7	99.139	bin388	silico DArTs marker
100030569	B7	99.707		silico DArTs marker
100027570	B7	99.926		silico DArTs marker
100052281	B7	100.256	bin389	silico DArTs marker
100022962	B7	100.635		silico DArTs marker
100007278	B7	103.225		silico DArTs marker
100046407	B7	103.881	bin390	silico DArTs marker
100015958	B7	104.205		silico DArTs marker
100030337	B7	104.519	bin391	silico DArTs marker
100027812	B7	105.033	bin392	silico DArTs marker
100068882	B7	106.149	bin393	silico DArTs marker
100050410	B7	106.43	bin394	silico DArTs marker
100015241	B7	106.933	bin395	silico DArTs marker
100052506	B7	107.519		silico DArTs marker
100025223	B7	108.024		silico DArTs marker
100039722	B7	108.697		silico DArTs marker
100023163	B7	114.403	bin396	silico DArTs marker
100079009	B8	0		silico DArTs marker
100028870	B8	1.027		silico DArTs marker
100016304	B8	1.478	bin397	silico DArTs marker
100073662	B8	1.945	bin398	silico DArTs marker
100058792	B8	3.123	bin399	silico DArTs marker
100067615	B8	4.472		silico DArTs marker
100009089	B8	5.656		silico DArTs marker
100046847	B8	5.935		silico DArTs marker
100065428	B8	8.199		silico DArTs marker
100004158	B8	12.997	bin400	silico DArTs marker
100021631	B8	13.327	bin401	silico DArTs marker
100036555	B8	15.173		silico DArTs marker
100025417	B8	15.808		silico DArTs marker
100062911	B8	22.208	bin402	silico DArTs marker
100004474	B8	23.081		silico DArTs marker
100010335	B8	23.736	bin403	silico DArTs marker
100005174	B8	25.466	bin404	silico DArTs marker
100029926	B8	28.107	bin405	silico DArTs marker
100021125	B8	29.45		silico DArTs marker
100011688	B8	31.523		silico DArTs marker
100017191	B8	32.34		silico DArTs marker
100078223	B8	33.129		silico DArTs marker
100024199	B8	33.657	bin406	silico DArTs marker
100015907	B8	36.814		silico DArTs marker
100064622	B8	40.85	bin407	silico DArTs marker
100033238	B8	49.116	bin408	silico DArTs marker
100033088	B8	49.58	bin409	silico DArTs marker
100019209	B8	50.366		silico DArTs marker
100043699	B8	60.58		silico DArTs marker
100028536	B8	61.249	bin410	silico DArTs marker
100033072	B8	61.824	bin411	silico DArTs marker
100014607	B8	62.199		silico DArTs marker
100034017	B8	64.009		silico DArTs marker
100033564	B8	64.364		silico DArTs marker
100007738	B8	65.134	bin412	silico DArTs marker
100030187	B8	65.654		silico DArTs marker
100014832	B8	66.65	bin413	silico DArTs marker
100020741	B8	69.058	bin414	silico DArTs marker
100017376	B8	69.82	bin415	silico DArTs marker
CB10278	B8	70.528		SSR marker
e5m9-150	B8	70.812		SSR marker
100005031	B8	71.525	bin416	silico DArTs marker
100030316	B8	71.748		silico DArTs marker
100039552	B8	71.963	bin417	silico DArTs marker
100018753	B8	74.651		silico DArTs marker
A8-BAC13	B8	75.753	bin418	SSR marker
100035942	B8	76.218		silico DArTs marker
100015255	B8	76.648		silico DArTs marker
100021151	B8	76.868	bin419	silico DArTs marker
100059951	B8	77.27		silico DArTs marker
100011210	B8	78.235	bin420	silico DArTs marker
100053506	B8	78.648	bin421	silico DArTs marker
100061890	B8	82.914	bin422	silico DArTs marker
fito361	B8	83.325	bin423	SSR marker
100002468	B8	83.651	bin424	silico DArTs marker
100055875	B8	84.293	bin425	silico DArTs marker
100052047	B8	85.043		silico DArTs marker
100023396	B8	85.401	bin426	silico DArTs marker
100019274	B8	86.427	bin427	silico DArTs marker
100025883	B8	87.232	bin428	silico DArTs marker
100018326	B8	87.647	bin429	silico DArTs marker
100013920	B8	88.583	bin430	silico DArTs marker
100024301	B8	89.443	bin431	silico DArTs marker
100067960	B8	90.027	bin432	silico DArTs marker
100031789	B8	90.482	bin433	silico DArTs marker
100019364	B8	91.18		silico DArTs marker
100019770	B8	91.596	bin434	silico DArTs marker
100076228	B8	92.115	bin435	silico DArTs marker
100028417	B8	93.108		silico DArTs marker
100030404	B8	93.656	bin436	silico DArTs marker
100071863	B8	94.822	bin437	silico DArTs marker
100031473	B8	95.395	bin438	silico DArTs marker
100056502	B8	95.845		silico DArTs marker
100034989	B8	96.532		silico DArTs marker
100015084	B8	98.822		silico DArTs marker
100006783	B8	99.381	bin439	silico DArTs marker
100030184	B8	99.589	bin440	silico DArTs marker
100033667	B8	99.97		silico DArTs marker
100035893	B8	101.068	bin441	silico DArTs marker
100056071	B8	103.047	bin442	silico DArTs marker
100055771	B8	103.336		silico DArTs marker
100037990	B8	103.653	bin443	silico DArTs marker
100013250	B8	104.987	bin444	silico DArTs marker
100012921	B8	105.588	bin445	silico DArTs marker
100053548	B8	106.665	bin446	silico DArTs marker
100066360	B8	107.347	bin447	silico DArTs marker
100060834	B8	108.392	bin448	silico DArTs marker
100061759	B8	108.648	bin449	silico DArTs marker
100007358	B8	109.229	bin450	silico DArTs marker
100036105	B8	109.472		silico DArTs marker
100062862	B8	110.262	bin451	silico DArTs marker
100008811	B8	112.068	bin452	silico DArTs marker
100033395	B8	113.325	bin453	silico DArTs marker
100070790	B8	114.439	bin454	silico DArTs marker
100033803	B8	115.561		silico DArTs marker
NA12H07	B8	116.066	bin455	SSR marker
100047102	B8	116.428	bin456	silico DArTs marker
100031592	B8	116.725	bin457	silico DArTs marker
100020984	B8	117.293	bin458	silico DArTs marker
100017911	B8	117.523	bin459	silico DArTs marker
100005762	B8	120.086		silico DArTs marker
100022351	B8	120.353	bin460	silico DArTs marker
100015389	B8	120.757	bin461	silico DArTs marker
100039342	B8	121.07	bin462	silico DArTs marker
100044229	B8	121.497		silico DArTs marker
HAU61	B8	121.849		SSR marker
100065908	B8	122.29		silico DArTs marker
100038821	B8	123.493	bin463	silico DArTs marker
100072429	B8	124.034	bin464	silico DArTs marker
100011123	B8	124.391	bin465	silico DArTs marker
100015262	B8	124.651		silico DArTs marker
100021279	B8	124.936		silico DArTs marker
100018709	B8	125.57	bin466	silico DArTs marker
100021088	B8	125.937		silico DArTs marker
100021683	B8	126.34	bin467	silico DArTs marker
100033412	B8	127.522		silico DArTs marker
100044738	B8	128.259	bin468	silico DArTs marker
100061546	B8	128.95		silico DArTs marker
100042137	B8	129.262		silico DArTs marker
100044338	B8	129.707		silico DArTs marker
100051017	B8	130.912		silico DArTs marker
Ni4H04	B8	140.959		SSR marker
niab113	C1	0		SSR marker
100019218	C1	7.818	bin469	silico DArTs marker
100011545	C1	16.456	bin470	silico DArTs marker
CB10587	C1	19.393		SSR marker
100011069	C1	26.279	bin471	silico DArTs marker
100004218	C1	30.205	bin472	silico DArTs marker
100010016	C1	31.956	bin473	silico DArTs marker
100014201	C1	34.367	bin474	silico DArTs marker
100064031	C1	36.165	bin475	silico DArTs marker
100078611	C1	36.372	bin476	silico DArTs marker
100026214	C1	37.881		silico DArTs marker
100004960	C1	38.216	bin477	silico DArTs marker
100026062	C1	42.377		silico DArTs marker
BnGMS277-A	C1	43.049	bin478	SSR marker
100018611	C1	44.654	bin479	silico DArTs marker
100044915	C1	45.639	bin480	silico DArTs marker
100063630	C1	48.72	bin481	silico DArTs marker
100015932	C1	49.715	bin482	silico DArTs marker
100063706	C1	50.325		silico DArTs marker
100052180	C1	50.911	bin483	silico DArTs marker
100018514	C1	51.405	bin484	silico DArTs marker
100060944	C1	53.854		silico DArTs marker
e2m10-380	C1	54.342		SSR marker
100060450	C1	54.739	bin485	silico DArTs marker
100016520	C1	58.398		silico DArTs marker
100003472	C1	61.702		silico DArTs marker
e2m5-400	C1	62.348		SSR marker
e5m10-290	C1	62.901	bin487	SSR marker
100068682	C1	63.861		silico DArTs marker
SA39	C1	64.734		SSR marker
100015028	C1	67.745		silico DArTs marker
SA54	C1	68.35		SSR marker
100025702	C1	70.498	bin488	silico DArTs marker
100018249	C1	70.814		silico DArTs marker
Na10H06	C1	76.105		SSR marker
100031795	C1	87.704		silico DArTs marker
100062611	C1	89.799		silico DArTs marker
100059879	C1	98.736		silico DArTs marker
100016232	C1	99.205		silico DArTs marker
100020118	C1	100.574	bin489	silico DArTs marker
100017613	C1	103.132	bin490	silico DArTs marker
100024486	C1	103.947		silico DArTs marker
100008983	C1	106.982	bin491	silico DArTs marker
100056536	C1	108.165	bin492	silico DArTs marker
100064206	C1	108.756	bin493	silico DArTs marker
100048162	C1	109.467		silico DArTs marker
100010271	C1	114.255		silico DArTs marker
Ni4B10	C1	120.717		SSR marker
100018715	C2	0		silico DArTs marker
100025181	C2	3.499		silico DArTs marker
100055259	C2	3.774	bin494	silico DArTs marker
100027402	C2	4.204	bin495	silico DArTs marker
100046502	C2	4.636		silico DArTs marker
100072642	C2	6.433	bin496	silico DArTs marker
100064473	C2	7.955		silico DArTs marker
100020028	C2	12.436		silico DArTs marker
100071010	C2	23.022	bin497	silico DArTs marker
100068200	C2	37.177		silico DArTs marker
100007974	C2	37.913	bin498	silico DArTs marker
100008592	C2	40.556		silico DArTs marker
niab124	C2	40.894		SSR marker
100054557	C2	42.012	bin499	silico DArTs marker
100049100	C2	42.932		silico DArTs marker
100014818	C2	43.594	bin500	silico DArTs marker
100057798	C2	43.854		silico DArTs marker
100037219	C2	46.858		silico DArTs marker
100028432	C2	48.282	bin501	silico DArTs marker
100013654	C2	48.434	bin502	silico DArTs marker
BnGMS345	C2	50.645		SSR marker
100005075	C2	65.511	bin503	silico DArTs marker
100029810	C2	66.001	bin504	silico DArTs marker
100015422	C2	69.244	bin505	silico DArTs marker
100051900	C2	70.629		silico DArTs marker
100051280	C2	79.072	bin506	silico DArTs marker
e4m8-300	C2	80.144		SSR marker
SA12	C2	80.531	bin507	SSR marker
B027E01-2A	C2	85.35		SSR marker
100063199	C2	88.559		silico DArTs marker
100040002	C2	89.139		silico DArTs marker
100011677	C2	90.269	bin508	silico DArTs marker
100024946	C2	90.944	bin509	silico DArTs marker
100015155	C2	91.356		silico DArTs marker
100047227	C2	91.807		silico DArTs marker
100061522	C2	94.12	bin510	silico DArTs marker
Ol13E08	C2	101.024		SSR marker
100007874	C2	115.53	bin511	silico DArTs marker
fito019	C2	116.266		SSR marker
100037636	C2	117.215		silico DArTs marker
100041321	C2	121.683		silico DArTs marker
100013753	C3	0		silico DArTs marker
100029139	C3	1.042	bin512	silico DArTs marker
100021460	C3	1.365	bin513	silico DArTs marker
100031168	C3	2.291		silico DArTs marker
100013435	C3	3.344		silico DArTs marker
BnGMS426	C3	4.184	bin514	SSR marker
100020221	C3	7.197	bin515	silico DArTs marker
100032757	C3	8.143		silico DArTs marker
100017735	C3	8.355	bin516	silico DArTs marker
100050910	C3	11.598		silico DArTs marker
100014808	C3	11.905	bin517	silico DArTs marker
100015635	C3	12.404	bin518	silico DArTs marker
100062181	C3	14.599	bin519	silico DArTs marker
100020169	C3	14.95	bin520	silico DArTs marker
100029700	C3	15.267		silico DArTs marker
BRMS002	C3	18.205	bin521	SSR marker
100002930	C3	20.385	bin522	silico DArTs marker
100037831	C3	24.412		silico DArTs marker
100026533	C3	26.482	bin523	silico DArTs marker
100036885	C3	26.834		silico DArTs marker
100039504	C3	27.455		silico DArTs marker
100028404	C3	31.215		silico DArTs marker
100053345	C3	31.495	bin524	silico DArTs marker
100027338	C3	31.749		silico DArTs marker
100038513	C3	32.107	bin525	silico DArTs marker
100023202	C3	32.347	bin526	silico DArTs marker
100024943	C3	36.539	bin527	silico DArTs marker
100023245	C3	36.856		silico DArTs marker
HAU23	C3	44.936		SSR marker
cnu208	C3	45.391	bin528	SSR marker
100011923	C3	45.596		silico DArTs marker
100012299	C3	45.982	bin529	silico DArTs marker
100008551	C3	46.202		silico DArTs marker
100061627	C3	46.621		silico DArTs marker
100026762	C3	47.197		silico DArTs marker
100055174	C3	57.62		silico DArTs marker
100042637	C3	58.304	bin530	silico DArTs marker
100014532	C3	60.26	bin531	silico DArTs marker
100043219	C3	60.501		silico DArTs marker
100025390	C3	60.851	bin532	silico DArTs marker
100010953	C3	61.071	bin533	silico DArTs marker
100025118	C3	61.9	bin534	silico DArTs marker
100018700	C3	63.428		silico DArTs marker
100050829	C3	64.669		silico DArTs marker
100079205	C3	64.915		silico DArTs marker
100074355	C3	65.144		silico DArTs marker
100065534	C3	65.915		silico DArTs marker
100068795	C3	67.599	bin535	silico DArTs marker
100049018	C3	68.005	bin536	silico DArTs marker
100012667	C3	68.243	bin537	silico DArTs marker
100034883	C3	70.056	bin538	silico DArTs marker
100042445	C3	71.342	bin539	silico DArTs marker
100049366	C3	71.764		silico DArTs marker
100012746	C3	72.327		silico DArTs marker
PBCGSSRBo38	C3	74.751	bin540	SSR marker
100040377	C3	76.049		silico DArTs marker
100034569	C3	76.712		silico DArTs marker
100052320	C3	77.448		silico DArTs marker
100016849	C3	79.647	bin541	silico DArTs marker
100024449	C3	80.068		silico DArTs marker
CB10403	C3	80.758		SSR marker
100069845	C3	81.787	bin542	silico DArTs marker
100031828	C3	82.586		silico DArTs marker
100014999	C3	83.492		silico DArTs marker
100022688	C3	87.733		silico DArTs marker
100022642	C3	88.108		silico DArTs marker
100006416	C3	88.423		silico DArTs marker
100056247	C3	91.129	bin543	silico DArTs marker
100052674	C3	91.75		silico DArTs marker
100055560	C3	100.811		silico DArTs marker
100015711	C3	102.635		silico DArTs marker
100014190	C3	103.082	bin544	silico DArTs marker
100010575	C3	103.534	bin545	silico DArTs marker
100070490	C3	105.656	bin546	silico DArTs marker
100022415	C3	106.533	bin547	silico DArTs marker
100042386	C3	108.835	bin548	silico DArTs marker
H015H17-1	C3	109.972		SSR marker
100015854	C3	110.365		silico DArTs marker
100027868	C3	111.102	bin549	silico DArTs marker
100005398	C3	111.794	bin550	silico DArTs marker
100026334	C3	112.563	bin551	silico DArTs marker
100014090	C3	113.132	bin552	silico DArTs marker
100073972	C3	116.84		silico DArTs marker
100015636	C3	119.244		silico DArTs marker
Ol10B04	C3	123.2		SSR marker
100076711	C3	123.83	bin553	silico DArTs marker
PBCGSSRBo14	C3	125.175		SSR marker
100066748	C3	125.533	bin554	silico DArTs marker
100010996	C3	130.681	bin555	silico DArTs marker
100010157	C3	131.38		silico DArTs marker
100010185	C3	131.877		silico DArTs marker
100059493	C3	140.921	bin556	silico DArTs marker
100068873	C3	141.328		silico DArTs marker
100019306	C3	144.013		silico DArTs marker
100028512	C3	145.052	bin557	silico DArTs marker
100058609	C3	156.471	bin558	silico DArTs marker
100021092	C3	156.686	bin559	silico DArTs marker
100030726	C3	157.097		silico DArTs marker
100008367	C3	162.017	bin560	silico DArTs marker
100064710	C3	163.775		silico DArTs marker
100040264	C3	164.348		silico DArTs marker
100061792	C3	164.756		silico DArTs marker
100049050	C3	165.788		silico DArTs marker
100039080	C3	168.045		silico DArTs marker
100024089	C4	0		silico DArTs marker
100021627	C4	1.523	bin561	silico DArTs marker
OL11H02	C4	1.962		SSR marker
Ol11D12	C4	4.106		SSR marker
100008104	C4	4.879	bin562	silico DArTs marker
100029133	C4	7.578	bin563	silico DArTs marker
100021516	C4	9.6		silico DArTs marker
100026640	C4	9.804	bin564	silico DArTs marker
100019865	C4	10.024		silico DArTs marker
100058814	C4	11.364		silico DArTs marker
100027194	C4	13.348	bin565	silico DArTs marker
ks20640-A	C4	22.843	bin566	SSR marker
100032039	C4	23.632		silico DArTs marker
100035805	C4	24	bin567	silico DArTs marker
100022173	C4	24.421		silico DArTs marker
100012629	C4	40.159		silico DArTs marker
100055466	C4	44.289	bin568	silico DArTs marker
100012771	C4	45.469		silico DArTs marker
100043087	C4	45.819		silico DArTs marker
100022579	C4	53.233		silico DArTs marker
niab021	C4	54.366		SSR marker
100008940	C4	61.139		silico DArTs marker
Ni2E07	C4	71.389		SSR marker
100007868	C4	73.085		silico DArTs marker
100013195	C4	73.808		silico DArTs marker
100044151	C4	74.304	bin569	silico DArTs marker
100022727	C4	75.069		silico DArTs marker
100040086	C4	83.784		silico DArTs marker
100029056	C4	84.871		silico DArTs marker
NA12E06A	C4	85.847	bin570	SSR marker
100024625	C4	88.498	bin571	silico DArTs marker
100016523	C4	88.751		silico DArTs marker
100074863	C4	89.63	bin572	silico DArTs marker
100023611	C4	90.634		silico DArTs marker
100059630	C4	91.064		silico DArTs marker
100029356	C4	110.481		silico DArTs marker
100009621	C4	111.071	bin573	silico DArTs marker
100025551	C4	111.963	bin574	silico DArTs marker
100021474	C4	112.225	bin575	silico DArTs marker
100048982	C4	112.956		silico DArTs marker
100016930	C4	116.418		silico DArTs marker
100015148	C4	120.48	bin576	silico DArTs marker
100037486	C4	120.811		silico DArTs marker
BRAS063	C4	122.062		SSR marker
100026342	C4	128.91		silico DArTs marker
100036778	C4	134.195	bin577	silico DArTs marker
100065508	C4	134.899		silico DArTs marker
100078970	C4	141.809		silico DArTs marker
100019506	C4	142.243		silico DArTs marker
100023632	C4	142.447	bin578	silico DArTs marker
100026061	C4	145.33		silico DArTs marker
100016245	C5	0		silico DArTs marker
100007983	C5	0.979	bin579	silico DArTs marker
BnGMS334	C5	2.015		SSR marker
100069690	C5	10.029		silico DArTs marker
BnGMS027	C5	14.422		SSR marker
100006256	C5	17.863	bin580	silico DArTs marker
100041974	C5	24.764		silico DArTs marker
100013309	C5	25.695		silico DArTs marker
100034032	C5	26.864		silico DArTs marker
100022700	C5	27.607		silico DArTs marker
100038782	C5	29.615		silico DArTs marker
BnGMS292	C5	37		SSR marker
100013233	C5	41.076		silico DArTs marker
100018683	C5	41.534		silico DArTs marker
100047046	C5	42.265		silico DArTs marker
BnGMS256	C5	50.484		SSR marker
100009644	C5	52.208	bin581	silico DArTs marker
CB10065	C5	54.617		SSR marker
100078636	C5	54.854		silico DArTs marker
100065201	C5	55.338	bin582	silico DArTs marker
100035903	C5	56.035		silico DArTs marker
100018642	C5	59.537	bin583	silico DArTs marker
100012535	C5	60.141		silico DArTs marker
100037609	C5	64.692	bin584	silico DArTs marker
100016951	C5	65.346	bin585	silico DArTs marker
100057078	C5	65.949		silico DArTs marker
100034396	C5	66.839	bin586	silico DArTs marker
100006019	C5	68.588		silico DArTs marker
MR113	C5	75.028		SSR marker
100044388	C5	75.948	bin587	silico DArTs marker
sS2131	C5	76.309	bin588	SSR marker
Na10D11	C5	76.745		SSR marker
Ol10A10	C5	79.445		SSR marker
100030993	C5	88.235	bin589	silico DArTs marker
100017632	C5	91.604	bin590	silico DArTs marker
100021467	C5	92.05		silico DArTs marker
100059378	C5	95.525		silico DArTs marker
100016364	C5	102.455	bin591	silico DArTs marker
100026428	C5	108.145		silico DArTs marker
100067924	C5	114.826		silico DArTs marker
100013730	C5	119.728		silico DArTs marker
100028725	C5	122.277	bin592	silico DArTs marker
100008603	C5	123.88	bin593	silico DArTs marker
100057725	C6	0	bin594	silico DArTs marker
100034215	C6	1.141	bin595	silico DArTs marker
100007607	C6	3.055		silico DArTs marker
100032036	C6	6.008		silico DArTs marker
100029429	C6	7.294		silico DArTs marker
100030519	C6	8.397		silico DArTs marker
100027403	C6	8.919	bin596	silico DArTs marker
100024804	C6	10.722		silico DArTs marker
100037438	C6	10.988		silico DArTs marker
100062752	C6	12.826		silico DArTs marker
100013331	C6	13.453		silico DArTs marker
100078804	C6	14.556	bin597	silico DArTs marker
BnGMS323	C6	16.269		SSR marker
100036823	C6	17.123		silico DArTs marker
100041764	C6	18.134		silico DArTs marker
100037463	C6	18.506	bin598	silico DArTs marker
100033606	C6	21.08		silico DArTs marker
100073913	C6	22.839	bin599	silico DArTs marker
100019630	C6	23.725		silico DArTs marker
100020122	C6	25.941	bin600	silico DArTs marker
100012727	C6	28.053	bin601	silico DArTs marker
100028996	C6	33.2		silico DArTs marker
100009082	C6	33.938		silico DArTs marker
100061440	C6	35.043		silico DArTs marker
100017755	C6	35.61	bin602	silico DArTs marker
HG-FT-C6a	C6	37.015		SSR marker
100020694	C6	38.894	bin603	silico DArTs marker
100040545	C6	39.254		silico DArTs marker
100064230	C6	39.731		silico DArTs marker
100050944	C6	42.069	bin604	silico DArTs marker
100028305	C6	42.861		silico DArTs marker
100026430	C6	43.203		silico DArTs marker
100035118	C6	44.334	bin605	silico DArTs marker
100031328	C6	45.858	bin606	silico DArTs marker
100015500	C6	47.471	bin607	silico DArTs marker
100023693	C6	49.139		silico DArTs marker
100056481	C6	49.732		silico DArTs marker
100033089	C6	50.704		silico DArTs marker
100040008	C6	55.629		silico DArTs marker
100012448	C6	56.037	bin608	silico DArTs marker
BRAS004	C6	57.007		SSR marker
e2m5-320	C6	57.433		SSR marker
100008810	C6	59.165	bin609	silico DArTs marker
CB10439	C6	59.702		SSR marker
100021971	C6	60.715	bin610	silico DArTs marker
Na12E01	C6	68.192		SSR marker
100037880	C6	70.24		silico DArTs marker
CB10234	C6	71.07		SSR marker
100035726	C6	72.848	bin611	silico DArTs marker
100028657	C6	75.571		silico DArTs marker
100020680	C6	76.664	bin612	silico DArTs marker
SA60	C6	77.269	bin613	SSR marker
100023982	C6	78.087	bin614	silico DArTs marker
100023158	C6	80.084	bin615	silico DArTs marker
100008675	C6	82.654	bin616	silico DArTs marker
100035303	C6	83.078	bin617	silico DArTs marker
BnGMS567	C6	87.449		SSR marker
100032948	C6	103.73		silico DArTs marker
100018304	C6	104.931		silico DArTs marker
100051548	C7	0		silico DArTs marker
100019616	C7	1.106	bin618	silico DArTs marker
100021982	C7	2.741		silico DArTs marker
em1me30-300	C7	3.939		SSR marker
100026256	C7	4.312		silico DArTs marker
100028050	C7	6.085	bin619	silico DArTs marker
100027577	C7	6.358	bin620	silico DArTs marker
BnGMS392	C7	6.708		SSR marker
100012656	C7	8.226	bin621	silico DArTs marker
B089G06-3	C7	8.966		SSR marker
100015457	C7	9.537	bin622	silico DArTs marker
CB10413	C7	10.106		SSR marker
100005592	C7	11.186	bin623	silico DArTs marker
BnGMS508	C7	12.128		SSR marker
100013999	C7	12.613	bin624	silico DArTs marker
100051078	C7	13.698	bin625	silico DArTs marker
100065439	C7	16.84		silico DArTs marker
100004847	C7	18.403	bin626	silico DArTs marker
100011061	C7	19.801	bin627	silico DArTs marker
100038749	C7	22.251	bin628	silico DArTs marker
BnGMS277-B	C7	26.165		SSR marker
100024563	C7	27.737	bin629	silico DArTs marker
100034961	C7	28.743		silico DArTs marker
100071984	C7	33.65	bin630	silico DArTs marker
BnGMS357	C7	35.146		SSR marker
100034293	C7	35.863		silico DArTs marker
cnu371	C7	38.556	bin631	SSR marker
100078147	C7	40.019		silico DArTs marker
100068546	C7	40.338		silico DArTs marker
100046712	C7	41.088		silico DArTs marker
100022249	C7	44.545	bin632	silico DArTs marker
100040390	C7	48.073	bin633	silico DArTs marker
100018746	C7	49.668	bin634	silico DArTs marker
100033605	C7	50.009		silico DArTs marker
100046587	C7	51.141	bin635	silico DArTs marker
PBCGSSRBo36	C7	51.693		SSR marker
100054865	C7	56.647	bin636	silico DArTs marker
100048778	C7	58.43		silico DArTs marker
100028349	C7	58.812	bin637	silico DArTs marker
100053583	C7	61.836	bin638	silico DArTs marker
100028791	C7	63.046		silico DArTs marker
100072240	C7	63.324	bin639	silico DArTs marker
100006664	C7	68.646		silico DArTs marker
100009750	C7	69.361	bin640	silico DArTs marker
100030964	C7	70.827	bin641	silico DArTs marker
100061207	C7	71.493		silico DArTs marker
100037708	C7	76.266		silico DArTs marker
100065291	C7	79.447	bin642	silico DArTs marker
100062030	C7	80.301	bin643	silico DArTs marker
100019077	C7	80.589	bin644	silico DArTs marker
100034282	C7	81.28	bin645	silico DArTs marker
100024192	C7	81.849		silico DArTs marker
100020742	C7	86.416		silico DArTs marker
100003285	C7	87.607	bin646	silico DArTs marker
100038163	C7	88.071		silico DArTs marker
100013825	C7	92.988		silico DArTs marker
100025920	C7	93.418	bin647	silico DArTs marker
100013962	C7	93.771		silico DArTs marker
100040526	C7	94.091		silico DArTs marker
100048720	C7	97.556		silico DArTs marker
100007433	C7	100.635	bin648	silico DArTs marker
100037859	C7	102.277		silico DArTs marker
e6m3-180	C8	0		SSR marker
100017146	C8	1.495		silico DArTs marker
100039765	C8	2.052		silico DArTs marker
100014017	C8	2.745		silico DArTs marker
100055365	C8	6.069		silico DArTs marker
100014401	C8	7.247		silico DArTs marker
SA69	C8	10.013		SSR marker
100024334	C8	12.133	bin649	silico DArTs marker
100029984	C8	12.605		silico DArTs marker
SA06	C8	22.058		SSR marker
100011973	C8	22.922	bin650	silico DArTs marker
100031848	C8	26.896		silico DArTs marker
100053216	C8	27.45		silico DArTs marker
100015981	C8	27.97	bin651	silico DArTs marker
100021875	C8	28.278		silico DArTs marker
100036359	C8	28.912	bin652	silico DArTs marker
100062727	C8	30.146	bin653	silico DArTs marker
100075300	C8	34.278	bin654	silico DArTs marker
100023350	C8	34.684	bin655	silico DArTs marker
100010968	C8	35.15	bin656	silico DArTs marker
100045208	C8	35.928	bin657	silico DArTs marker
100019441	C8	40.736		silico DArTs marker
100015313	C8	41.318		silico DArTs marker
100030360	C8	41.693		silico DArTs marker
100065251	C8	42.099		silico DArTs marker
100012490	C8	42.425	bin658	silico DArTs marker
100026947	C8	43.058		silico DArTs marker
em6me26-450	C8	43.519		SSR marker
100075461	C8	48.13	bin659	silico DArTs marker
100022161	C8	48.688	bin660	silico DArTs marker
100027474	C8	49.132	bin661	silico DArTs marker
100032715	C8	51.31	bin662	silico DArTs marker
100011644	C8	55.774	bin663	silico DArTs marker
100029043	C8	58.734		silico DArTs marker
100006162	C8	61.64	bin664	silico DArTs marker
100028825	C8	62.528		silico DArTs marker
100009857	C8	62.809		silico DArTs marker
100029655	C8	63.49	bin665	silico DArTs marker
100009196	C8	63.999	bin666	silico DArTs marker
100040100	C8	64.561		silico DArTs marker
100001609	C8	69.283		silico DArTs marker
100008240	C8	69.676	bin667	silico DArTs marker
100042506	C8	71.017		silico DArTs marker
100041581	C8	71.741		silico DArTs marker
100043358	C8	73.139		silico DArTs marker
100038688	C8	73.493	bin668	silico DArTs marker
H010P01-2	C8	77.073		SSR marker
100003965	C8	77.495	bin669	silico DArTs marker
CB10028	C8	80.419		SSR marker
CB10092-B	C8	80.975	bin670	SSR marker
100010513	C8	81.703	bin671	silico DArTs marker
100053806	C8	85.51	bin672	silico DArTs marker
100069841	C8	86.515	bin673	silico DArTs marker
100063523	C8	87.332		silico DArTs marker
100032920	C8	88.455	bin674	silico DArTs marker
e2m3-290	C8	89.212		SSR marker
BnGMS148	C8	89.933		SSR marker
100009976	C8	90.345		silico DArTs marker
100020225S	C9	0		SNP marker
3078270S	C9	1.126		SNP marker
BnGMS679	C9	2.242		SSR marker
100034307	C9	3.582		silico DArTs marker
100015277	C9	3.649	bin675	silico DArTs marker
100005670	C9	4.435		silico DArTs marker
100054209	C9	5.322	bin676	silico DArTs marker
3077513S	C9	11.6		SNP marker
H125N23-1	C9	13.449		SSR marker
100012123	C9	14.115	bin677	silico DArTs marker
100015972	C9	15.509		silico DArTs marker
100060680	C9	16.325	bin678	silico DArTs marker
100028894	C9	17.481		silico DArTs marker
100017422	C9	17.719		silico DArTs marker
100005758	C9	18.328	bin679	silico DArTs marker
100050041	C9	18.858	bin680	silico DArTs marker
100079100	C9	20.005	bin681	silico DArTs marker
3135099S	C9	20.542		SNP marker
Ol10D08	C9	21.588		SSR marker
100040281S	C9	26.998		SNP marker
100062459	C9	27.461		silico DArTs marker
100074931	C9	28.312		silico DArTs marker
100064959	C9	28.52		silico DArTs marker
100024455	C9	31.718		silico DArTs marker
100073939	C9	32.236	bin682	silico DArTs marker
100066781	C9	33.885	bin683	silico DArTs marker
100052899	C9	34.442		silico DArTs marker
3078850S	C9	36.621	bin684	SNP marker
100013369	C9	38.906	bin685	silico DArTs marker
100008593	C9	40.633	bin686	silico DArTs marker
100006331	C9	44.215	bin687	silico DArTs marker
100030523	C9	44.979		silico DArTs marker
100074804	C9	50.682	bin688	silico DArTs marker
100010811	C9	51.457	bin689	silico DArTs marker
100040921	C9	51.913		silico DArTs marker
100064791	C9	54.979	bin690	silico DArTs marker
3079893S	C9	55.141	bin691	SNP marker
100014743	C9	55.669	bin692	silico DArTs marker
3100861S	C9	57.546		SNP marker
sN2016	C9	62.03		SSR marker
A8-BAC22	C9	65.37	bin693	SSR marker
3085906S	C9	77.319		SNP marker
100026545	C9	100.13		silico DArTs marker
100024657	C9	103.457		silico DArTs marker
100013650	C9	103.9	bin694	silico DArTs marker
3082910S	C9	104.289		SNP marker
100026791	C9	104.831	bin695	silico DArTs marker
BnGMS085	C9	105.376	bin696	SSR marker
100053369	C9	106.454		silico DArTs marker
100013061	C9	106.806		silico DArTs marker
3074768S	C9	111.332	bin697	SNP marker
100055717	C9	112.73	bin698	silico DArTs marker
100019001	C9	115.651		silico DArTs marker
