# Supplementary material for: Investigation of the Genetic Diversity and Quantitative Trait Loci Accounting for Important Agronomic and Seed Quality Traits in Brassica carinata
Source: Front Plant Sci. 2017 Apr 24;8:615. doi: 10.3389/fpls.2017.00615 (PMC5401912; doi:10.3389/fpls.2017.00615)
Supplement: Supplementary Table 4 — The distribution of L(K) and Delta K of population structure analysis. [file Table4.XLSX]

## Sheet: Sheet1
Supplementary Table 4. The distribution of L(K) and Delta K of population structure analysis
K	L(K)	Stdev	L'(K)	L''(K)	[L''K]	Delta K
1	-171448	144.976
2	-140418	162.997	31030.1	-18840.8	18840.8	115.59
3	-128228	1312.65	12189.3	19339.2	19339.2	14.733
4	-96699.9	5777.97	31528.5	-11189.2	11189.2	1.93652
5	-76360.5	11984.2	20339.4	200.59	200.59	0.016738
6	-55820.6	13013.4	20540	-14734.5	14734.5	1.13226
7	-50015.1	22729.1	5805.48	-341.1	341.1	0.015007
8	-44550.7	20070.2	5464.38	8545.9	8545.9	0.4258
9	-30540.4	14673.5	14010.3	-21732.6	21732.6	1.48108
10	-38262.8	20223.1	-7722.33	7722.33	7722.33	0.381857
