# Supplementary material for: Investigation of the Genetic Diversity and Quantitative Trait Loci Accounting for Important Agronomic and Seed Quality Traits in Brassica carinata
Source: Front Plant Sci. 2017 Apr 24;8:615. doi: 10.3389/fpls.2017.00615 (PMC5401912; doi:10.3389/fpls.2017.00615)
Supplement: Supplementary Table 5 — The identified and consensus QTL for 14 traits investigated in the YW DH population. [file Table5.XLSX]

## Sheet: Sheet1
Supplenmary Table 5 The identified and consensus QTL for 14 traits investigated in the YW DH population
Consistent QTL	Identified QTL	Trait	Linkage group	Lod score	R2	Peak position	Start	End	Confidence interval	Micro-environment	Additive effect	Reproductivity	QTL type	Experiments code	Detected in TN DH population
qSY.B2-1	qSY1	SY	B2	3.74976	0.069719	141.41	140.8	141.8	1	Spring	0.5243	Non-reproducible	minor QTL	HZ12
qSY.B4-1	qSY2	SY	B4	5.13856	0.110189	16.71	16	20.9	4.9	Spring	1.0331	Non-reproducible	minor QTL	HZ12
qSY.B6-1	qSY3	SY	B6	2.18085	0.049382	7.71	3	8.6	5.6	Spring	-0.9427	Non-reproducible	minor QTL	XN12
qSY.B6-2	qSY4	SY	B6	3.49153	0.069623	17.21	14.3	18	3.7	Spring	-1.1202	Non-reproducible	minor QTL	XN12
qSY.C4-1	qSY5	SY	C4	3.2767	0.06437	75.11	74.3	83.8	9.5	Spring	1.08	Non-reproducible	minor QTL	XN12
qSY.C9-1	qSY6	SY	C9	2.13962	0.041611	21.61	18.3	31.7	13.4	Spring	0.402	Non-reproducible	minor QTL	HZ12
qFT.B1-1	qFT1	FT	B1	3.95808	0.048805	6.41	3.9	7.2	3.3	Spring	-0.7271	Non-reproducible	minor QTL	XN12
qFT.B2-1	qFT2	FT	B2	3.88647	0.043892	2.11	0	6.3	6.3	SemiWinter	0.7013	Non-reproducible	minor QTL	WH10
qFT.B2-2	qFT3	FT	B2	2.16132	0.016749	50.41	45.4	53	7.6	SemiWinter	-0.711	Non-reproducible	minor QTL	WH09
qFT.B2-3	qFT4	FT	B2	2.28067	0.026879	70.91	54.9	72.3	17.4	Spring	1	Non-reproducible	minor QTL	WW14
qFT.B2-4	qFT5	FT	B2	4.56785	0.041416	74.51	73.6	75.5	1.9	SemiWinter	0.9051	Non-reproducible	minor QTL	WH09
qFT.B3-1	qFT6	FT	B3	2.17217	0.025643	1.51	0	12.5	12.5	Spring	0.9714	Non-reproducible	minor QTL	WW14
qFT.B3-2	qFT7	FT	B3	2.71033	0.020828	18.41	17.9	36.1	18.2	SemiWinter	-0.6437	Non-reproducible	minor QTL	WH09
qFT.B3-3	qFT8	FT	B3	2.21991	0.018665	100.81	100.5	102.9	2.4	Spring	-0.6081	Non-reproducible	minor QTL	WH09
	qFT9	FT	B4	4.5353	0.039974	7.21	0.9	8.7	7.8	SemiWinter	-0.8925			WH09
	qFT10	FT	B4	9.95379	0.160202	8.21	6.5	8.7	2.2	Spring	-1.3342			XN12
	qFT11	FT	B4	6.33206	0.080913	7.21	6.7	8.7	2	Spring	-1.5463			WW13
qFT.B4-1		FT	B4	4.5353-9.95379	0.039974-0.160202	7.64	6.91	8.37	1.46	Both	-	Reproducible	minor QTL	WH09|XN12|WW13
	qFT12	FT	B4	7.4865	0.097754	12.71	9.9	13.7	3.8	Spring	-1.2437			WW13
	qFT13	FT	B4	6.81814	0.09722	12.71	9.9	14.5	4.6	Spring	-1.9101			WW14
	qFT14	FT	B4	6.72917	0.078689	14.51	12.7	18.4	5.7	SemiWinter	-0.9389			WH10
	qFT15	FT	B4	14.4522	0.219692	15.21	13.1	18.9	5.8	Spring	-1.4252			HZ12
	qFT16	FT	B4	6.01524	0.051991	15.21	14.5	18.5	4	SemiWinter	-1.018			WH09
	qFT17	FT	B4	15.1791	0.217748	15.21	14.5	16.3	1.8	Spring	-1.5549			XN12
qFT.B4-2		FT	B4	6.01524-14.4522	0.051991-0.219692	14.63	13.96	15.31	1.35	Both	-	Reproducible	minor QTL	WW13|WW14|WH10|HZ12|WH09|XN12
	qFT18	FT	B4	2.75807	0.034841	23.31	22.3	29.5	7.2	Spring	1.7935			WW14
	qFT19	FT	B4	7.77511	0.127502	23.31	22.6	25.4	2.8	Spring	-1.0973			HZ12
	qFT20	FT	B4	7.85323	0.122353	23.31	22.6	25.5	2.9	Spring	-1.1692			XN12
qFT.B4-3		FT	B4	2.75807-7.85323	0.034841-0.127502	23.31	22.34	24.27	1.93	Spring	-	Reproducible	minor QTL	WW14|HZ12|XN12
qFT.B5-1	qFT21	FT	B5	5.09516	0.068334	21.41	20	21.7	1.7	Spring	-0.7883	Non-reproducible	minor QTL	HZ12
qFT.B5-2	qFT22	FT	B5	4.36387	0.058952	27.81	24.9	31.1	6.2	Spring	-0.7403	Non-reproducible	minor QTL	HZ12
qFT.B5-3	qFT23	FT	B5	3.59786	0.047269	31.71	31.4	33.4	2	Spring	-0.7185	Non-reproducible	minor QTL	XN12
qFT.B5-4	qFT24	FT	B5	6.35376	0.081564	42.41	41.8	43.9	2.1	Spring	-0.9377	Non-reproducible	minor QTL	XN12
qFT.C2-1	qFT25	FT	C2	3.34831	0.037522	6.41	0	24.8	24.8	Spring	-0.6507	Non-reproducible	minor QTL	XN12
qFT.C3-1	qFT26	FT	C3	5.50312	0.063528	165.81	164.8	166.8	2	SemiWinter	-0.8449	Non-reproducible	minor QTL	WH10
qFT.C4-1	qFT27	FT	C4	4.22933	0.059945	67.21	64.2	71.4	7.2	Spring	-0.8079	Non-reproducible	minor QTL	XN12
	qFT28	FT	C4	5.04525	0.062914	73.81	71.4	83.8	12.4	Spring	-0.838			XN12
	qFT29	FT	C4	5.0778	0.076045	81.11	74.9	84.9	10	Spring	-0.8343			HZ12
qFT.C4-2		FT	C4	5.04525-5.0778	0.062914-0.076045	78.23	74.34	82.12	7.78	Spring	-	Reproducible	minor QTL	XN12|HZ12
	qFT30	FT	C6	2.03763	0.023457	22.91	21.1	28.1	7	Spring	-0.5114			XN12
	qFT31	FT	C6	15.6978	0.271267	24.71	23.6	25.9	2.3	SemiWinter	-1.758			WH10
	qFT32	FT	C6	23.3318	0.423584	24.71	23.7	25.9	2.2	SemiWinter	-2.9092			WH09
qFT.C6-1		FT	C6	2.03763-23.33184	0.023457-0.423584	24.62	23.84	25.39	1.55	Both	-	Reproducible	major QTL	XN12|WH10|WH09
qFT.C6-2	qFT33	FT	C6	17.5748	0.280378	31.11	28.3	33.2	4.9	Spring	-3.1931	Non-reproducible	minor QTL	WW14
	qFT34	FT	C6	25.4888	0.383606	35.61	34.3	36.6	2.3	SemiWinter	-2.0724			WH10	Luo et al. unpublished
	qFT35	FT	C6	41.0586	0.594565	35.61	35	36.6	1.6	SemiWinter	-3.4664			WH09	Luo et al. unpublished
	qFT36	FT	C6	19.5257	0.296418	36.61	35.3	37	1.7	Spring	-3.3056			WW14	Luo et al. unpublished
qFT.C6-3		FT	C6	17.57483-41.05857	0.280378-0.594565	35.98	35.46	36.5	1.04	Both	-	Reproducible	major QTL	WH10|WH09|WW14
qFT.C6-4	qFT37	FT	C6	21.6978	0.331032	38.01	37.6	38.9	1.3	Spring	-2.8588	Non-reproducible	major QTL	WW13
qFT.C6-5	qFT38	FT	C6	8.98814	0.150643	46.91	45.9	48.6	2.7	Spring	-2.3652	Non-reproducible	minor QTL	WW14
qFT.C6-6	qFT39	FT	C6	6.65756	0.09117	103.71	97.4	104.7	7.3	Spring	1.0545	Non-reproducible	minor QTL	HZ12
qFT.C7-1	qFT40	FT	C7	3.41558	0.038275	81.91	79.5	87.6	8.1	Spring	0.6463	Non-reproducible	minor QTL	XN12
	qFT41	FT	C8	2.68646	0.020651	62.51	58.7	64	5.3	SemiWinter	0.6583			WH09
	qFT42	FT	C8	2.20038	0.026754	62.51	58.7	71	12.3	Spring	0.5222			HZ12
qFT.C8-1		FT	C8	2.20038-2.68646	0.020651-0.026754	62.51	60.07	64.94	4.87	Both	+	Reproducible	minor QTL	WH09|HZ12
	qFT43	FT	C8	2.2134	0.026126	71.81	62.8	73.2	10.4	Spring	0.9891			WW14
	qFT44	FT	C8	6.18884	0.07724	69.71	69.3	73.2	3.9	Spring	0.9278			XN12
qFT.C8-2		FT	C8	2.2134-6.18884	0.026126-0.07724	69.96	68.14	71.79	3.65	Spring	+	Reproducible	minor QTL	WW14|XN12
qPW.B1-1	qPW1	PW	B1	3.05319	0.056041	0.01	0	4.9	4.9	SemiWinter	-0.0177	Non-reproducible	minor QTL	WH09
qPW.B2-1	qPW2	PW	B2	3.3201	0.058422	53.01	50.2	53.5	3.3	Spring	0.0166	Non-reproducible	minor QTL	XN12
	qPW3	PW	B2	3.61956	0.067314	68.41	61.7	70.9	9.2	SemiWinter	0.0192			WH09
	qPW4	PW	B2	2.43257	0.04375	65.81	61.8	69.9	8.1	Spring	0.0142			XN12
	qPW5	PW	B2	3.50021	0.068996	65.81	63.4	67.5	4.1	Spring	0.0222			HZ12
qPW.B2-2		PW	B2	2.43257-3.61956	0.04375-0.068996	66.16	64.46	67.86	3.4	Both	+	Reproducible	minor QTL	WH09|XN12|HZ12
qPW.B2-3	qPW6	PW	B2	4.19461	0.077468	75.51	74.5	79.7	5.2	SemiWinter	0.0206	Non-reproducible	minor QTL	WH09
qPW.B3-1	qPW7	PW	B3	5.93061	0.113787	8.21	5.1	10.6	5.5	Spring	0.0228	Non-reproducible	minor QTL	XN12
qPW.B4-1	qPW8	PW	B4	2.64957	0.050923	72.21	65.6	72.7	7.1	Spring	0.0188	Non-reproducible	minor QTL	HZ12
qPW.B4-2	qPW9	PW	B4	3.15518	0.065529	83.91	78.3	85.4	7.1	Spring	0.0212	Non-reproducible	minor QTL	HZ12
qPW.B5-1	qPW10	PW	B5	2.86874	0.050107	105.91	105.4	107.8	2.4	Spring	0.0153	Non-reproducible	minor QTL	XN12
qPW.B7-1	qPW11	PW	B7	3.7975	0.072845	25.21	25	31.2	6.2	Spring	-0.0225	Non-reproducible	minor QTL	HZ12
qPW.B7-2	qPW12	PW	B7	2.21774	0.037849	81.81	64.9	91.9	27	SemiWinter	0.0145	Non-reproducible	minor QTL	WH09
qPW.C3-1	qPW13	PW	C3	3.32661	0.061007	36.91	31.8	44.5	12.7	SemiWinter	0.0203	Non-reproducible	minor QTL	WH09
qPW.C3-2	qPW14	PW	C3	6.17148	0.117396	68.31	65.9	71.3	5.4	SemiWinter	-0.0276	Non-reproducible	minor QTL	WH09
qPW.C3-3	qPW15	PW	C3	4.24452	0.083602	79.51	77.5	84.3	6.8	SemiWinter	-0.0229	Non-reproducible	minor QTL	WH09
	qPW16	PW	C4	2.39785	0.045952	19.41	12.6	39.8	27.2	Spring	0.0145			XN12
	qPW17	PW	C4	2.56928	0.043757	24.41	23.6	41.7	18.1	SemiWinter	0.0163			WH09
qPW.C4-1		PW	C4	2.39785-2.56928	0.043757_0.045952	22.87	15.34	30.4	15.06	Both	+	Reproducible	minor QTL	XN12|WH09
qPW.C7-1	qPW18	PW	C7	4.56351	0.081392	81.31	71	89.9	18.9	Spring	0.0194	Non-reproducible	minor QTL	XN12
	qPW19	PW	C9	2.57145	0.050792	28.51	26.6	31.7	5.1	Spring	0.0258			HZ12
	qPW20	PW	C9	4.14253	0.08025	36.61	31.7	45	13.3	Spring	0.0285			HZ12
qPW.C9-1		PW	C9	2.57145-4.14253	0.050792-0.08025	29.54	27.16	31.92	4.76	Spring	+	Reproducible	minor QTL	HZ12
	qPL1	PL	B1	2.57145	0.054195	3.01	0	4.9	4.9	Spring	-0.1604			HZ12
	qPL2	PL	B1	3.01413	0.047582	0.01	0	4.9	4.9	Spring	-0.118			XN12
qPL.B1-1		PL	B1	2.57145-3.01413	0.047582-0.054195	1.51	0.22	3.24	3.02	Spring	-	Reproducible	minor QTL	HZ12|XN12
	qPL3	PL	B1	3.11829	0.05943	9.91	7.5	10.8	3.3	Spring	-0.1674			HZ12
	qPL4	PL	B1	3.07706	0.048425	9.91	8.9	10.1	1.2	Spring	-0.1179			XN12
qPL.B1-2		PL	B1	3.07706-3.11829	0.048425-0.05943	9.91	9.34	10.47	1.13	Spring	-	Reproducible	minor QTL	HZ12|XN12
qPL.B3-1	qPL5	PL	B3	4.88033	0.078623	12.51	11.1	13	1.9	Spring	0.149	Non-reproducible	minor QTL	XN12
qPL.B3-2	qPL6	PL	B3	4.89986	0.07886	18.41	17.9	25.4	7.5	Spring	0.1504	Non-reproducible	minor QTL	XN12
qPL.B3-3	qPL7	PL	B3	2.85355	0.046567	99.41	89	102.9	13.9	Spring	-0.1156	Non-reproducible	minor QTL	XN12
qPL.B8-1	qPL8	PL	B8	4.75013	0.079934	83.71	83.3	84.3	1	Spring	-0.1578	Non-reproducible	minor QTL	XN12
qPL.B8-2	qPL9	PL	B8	3.52625	0.069284	85.41	85.2	87.2	2	Spring	-0.1914	Non-reproducible	minor QTL	HZ12
	qPL10	PL	B8	4.59172	0.088977	93.71	91.2	94.8	3.6	Spring	-0.22			HZ12
	qPL11	PL	B8	6.51651	0.107249	93.11	91.2	95.8	4.6	Spring	-0.1856			XN12
qPL.B8-3		PL	B8	4.59172-6.51651	0.088977-0.107249	93.48	92.06	94.89	2.83	Spring	-	Reproducible	minor QTL	HZ12|XN12
qPL.B8-4	qPL12	PL	B8	5.81994	0.111083	105.01	103.3	106.6	3.3	Spring	-0.2486	Non-reproducible	minor QTL	HZ12
qPL.C1-1	qPL13	PL	C1	5.76786	0.093933	19.41	17	25.7	8.7	Spring	0.163	Non-reproducible	minor QTL	XN12
qSN.B1-1	qSN1	SN	B1	2.13528	0.03727	9.31	0	9.9	9.9	Spring	-0.3344	Non-reproducible	minor QTL	XN12
qSN.B1-2	qSN2	SN	B1	2.59749	0.045061	19.41	14.2	35.9	21.7	Spring	-0.3671	Non-reproducible	minor QTL	XN12
qSN.B4-1	qSN3	SN	B4	3.78448	0.066642	23.31	16.1	26.1	10	Spring	-0.45	Non-reproducible	minor QTL	XN12
qSN.B4-2	qSN4	SN	B4	2.31756	0.045523	76.41	72.5	85.6	13.1	SemiWinter	-0.43	Non-reproducible	minor QTL	WH09
qSN.B6-1	qSN5	SN	B6	3.43294	0.069116	33.51	30.2	34.4	4.2	SemiWinter	-0.5353	Non-reproducible	minor QTL	WH09
	qSN6	SN	B7	5.14724	0.105396	5.81	3.5	8.3	4.8	SemiWinter	0.6486			WH09
	qSN7	SN	B7	5.03657	0.103336	12.41	8.3	16	7.7	SemiWinter	0.6386			WH09
qSN.B7-1		SN	B7	5.03657-5.14724	0.103336-0.105396	7.65	5.62	9.69	4.07	SemiWinter	+	Reproducible	minor QTL	WH09
qSN.B7-2	qSN8	SN	B7	6.49481	0.11956	99.71	97.8	99.9	2.1	Spring	0.5967	Non-reproducible	minor QTL	XN12
qSN.B7-3	qSN9	SN	B7	3.58701	0.06864	106.21	105	107.5	2.5	Spring	0.4545	Non-reproducible	minor QTL	XN12
qSN.B8-1	qSN10	SN	B8	2.22425	0.03631	88.61	87.7	93.1	5.4	Spring	0.3771	Non-reproducible	minor QTL	XN12
qSN.C2-1	qSN11	SN	C2	2.20038	0.038229	117.21	116.3	120.2	3.9	Spring	0.3988	Non-reproducible	minor QTL	HZ12
qSN.C4-1	qSN12	SN	C4	2.76892	0.064786	33.41	15.9	45.5	29.6	SemiWinter	0.4994	Non-reproducible	minor QTL	WH09
	qSN13	SN	C6	2.11141	0.036484	39.31	21.1	45.9	24.8	Spring	-0.3341			XN12
	qSN14	SN	C6	3.90817	0.078685	33.21	28.5	36.6	8.1	SemiWinter	-0.556			WH09
	qSN15	SN	C6	2.95337	0.060214	39.71	37	43.1	6.1	SemiWinter	-0.485			WH09
qSN.C6-1		SN	C6	2.95337-3.90817	0.060214-0.078685	37.43	35.03	39.82	4.79	Both	-	Reproducible	minor QTL	XN12|WH09
qSN.C9-1	qSN16	SN	C9	2.04414	0.045884	13.51	4.5	18.3	13.8	Spring	0.4279	Non-reproducible	minor QTL	HZ12
qSN.C9-2	qSN17	SN	C9	3.48936	0.078033	21.61	20.7	26.6	5.9	Spring	0.5566	Non-reproducible	minor QTL	HZ12
	qSW1	SW	B1	4.13819	0.070364	14.41	13.3	19.4	6.1	Spring	-0.1343			XN12
	qSW2	SW	B1	2.58664	0.044881	20.21	19.9	22.6	2.7	Spring	-0.1085			XN12
qSW.B1-1		SW	B1	2.58664-4.13819	0.044881-0.070364	19.25	18.02	20.49	2.47	Spring	-	Reproducible	minor QTL	XN12
	qSW3	SW	B1	2.27199	0.064465	40.91	39.9	47.3	7.4	SemiWinter	-0.1627			WH13
	qSW4	SW	B1	2.12877	0.060405	49.51	47.3	51.7	4.4	SemiWinter	-0.1567			WH13
qSW.B1-2		SW	B1	2.12877-2.27199	0.60405-0.64465	47.26	45.37	49.15	3.78	SemiWinter	-	Reproducible	minor QTL	WH13
qSW.B2-1	qSW5	SW	B2	2.20255	0.037499	0.61	0	2.1	2.1	Spring	-0.0989	Non-reproducible	minor QTL	XN12
	qSW6	SW	B2	3.26151	0.054784	8.81	5.8	11.8	6	Spring	-0.1218			XN12
	qSW7	SW	B2	2.4738	0.042786	24.61	11.8	28.8	17	Spring	-0.1015			HZ12
qSW.B2-2		SW	B2	2.4738-3.26151	0.042786-0.054784	10.56	7.73	13.38	5.65	Spring	-	Reproducible	minor QTL	XN12|HZ12
qSW.B2-3	qSW8	SW	B2	2.11792	0.029806	53.01	50.4	61.8	11.4	SemiWinter	-0.0826	Non-reproducible	minor QTL	WH09
qSW.B2-4	qSW9	SW	B2	2.86657	0.039936	72.31	63.3	74.5	11.2	SemiWinter	-0.095	Non-reproducible	minor QTL	WH09
	qSW10	SW	B3	5.63549	0.0976	3.31	0	7.2	7.2	Spring	0.1583			XN12
	qSW11	SW	B3	5.60728	0.101586	9.21	7.2	12.1	4.9	Spring	0.1609			XN12
qSW.B3-1		SW	B3	5.60728-5.63549	0.0976-0.101586	7.34	5.31	9.36	4.05	Spring	+	Reproducible	minor QTL	XN12
qSW.B3-2	qSW12	SW	B3	3.71721	0.063602	13.01	12.8	14.2	1.4	Spring	0.1208	Non-reproducible	minor QTL	HZ12
qSW.B3-3	qSW13	SW	B3	2.43691	0.038083	96.01	81.6	100.5	18.9	Spring	-0.1001	Non-reproducible	minor QTL	XN12
qSW.B3-4	qSW14	SW	B3	2.45427	0.038229	105.71	102.9	109.3	6.4	Spring	-0.0987	Non-reproducible	minor QTL	XN12
qSW.B4-1	qSW15	SW	B4	3.05753	0.086664	7.21	0	20.6	20.6	SemiWinter	0.188	Non-reproducible	minor QTL	WH13
qSW.B5-1	qSW16	SW	B5	5.60077	0.087588	83.11	78.9	84.1	5.2	SemiWinter	0.1442	Non-reproducible	minor QTL	WH09
qSW.B5-2	qSW17	SW	B5	3.86911	0.065948	105.21	102.2	105.4	3.2	Spring	0.1258	Non-reproducible	minor QTL	HZ12
	qSW18	SW	B5	2.70599	0.075929	109.51	107.2	110.3	3.1	SemiWinter	0.1776			WH13
	qSW19	SW	B5	4.97147	0.085736	109.81	108.2	110.3	2.1	Spring	0.1474			XN12
qSW.B5-3		SW	B5	2.70599-4.97147	0.075929-0.085736	109.71	108.84	110.58	1.74	Both	+	Reproducible	minor QTL	WH13|XN12
qSW.B6-1	qSW20	SW	B6	3.68466	0.107542	10.31	6.4	10.5	4.1	SemiWinter	-0.2124	Non-reproducible	minor QTL	WH13
qSW.B7-1	qSW21	SW	B7	3.19207	0.055539	90.91	82.8	92.6	9.8	Spring	-0.1133	Non-reproducible	minor QTL	HZ12
qSW.B7-2	qSW22	SW	B7	2.48465	0.037105	99.21	98.3	99.9	1.6	SemiWinter	-0.0917	Non-reproducible	minor QTL	WH09
qSW.B7-3	qSW23	SW	B7	3.472	0.058907	106.91	106.2	112.7	6.5	Spring	-0.1185	Non-reproducible	minor QTL	HZ12
	qSW24	SW	C3	2.5172	0.072303	157.11	145	164.8	19.8	SemiWinter	0.174			WH13
	qSW25	SW	C3	2.79062	0.080123	165.81	164.8	166.8	2	SemiWinter	0.1849			WH13
qSW.C3-1		SW	C3	2.5172-2.79062	0.072303-0.080123	165.72	164.72	166.71	1.99	SemiWinter	+	Reproducible	minor QTL	WH13
qSW.C4-1	qSW26	SW	C4	5.7722	0.100758	2.01	1.5	4.8	3.3	Spring	0.1527	Non-reproducible	minor QTL	HZ12	Luo et al. unpublished
qSW.C4-2	qSW27	SW	C4	3.76495	0.067377	9.81	9.6	12.9	3.3	Spring	0.1252	Non-reproducible	minor QTL	HZ12	Luo et al. unpublished
qSW.C5-1	qSW28	SW	C5	4.21848	0.064406	59.51	56	65.4	9.4	SemiWinter	0.1225	Non-reproducible	minor QTL	WH09
	qSW29	SW	C5	2.31105	0.045746	85.51	79.5	92.1	12.6	Spring	0.1092			HZ12
	qSW30	SW	C5	2.66476	0.041717	95.51	92.1	113.7	21.6	Spring	0.1037			HZ12
qSW.C5-2		SW	C5	2.31105-2.66476	0.041717-0.045746	88.04	82.6	93.49	10.89	Spring	+	Reproducible	minor QTL	HZ12
qSW.C6-1	qSW31	SW	C6	11.8894	0.201795	39.71	39.3	41.7	2.4	SemiWinter	0.2148	Non-reproducible	major QTL	WH09	Luo et al. unpublished
qPNM.B1-1	qPNM1	PNM	B1	4.75013	0.067141	1.01	0	4.3	4.3	SemiWinter	0.8866	Non-reproducible	minor QTL	WH09
qPNM.B1-2	qPNM2	PNM	B1	5.81994	0.076522	10.21	9.9	10.8	0.9	SemiWinter	0.9528	Non-reproducible	minor QTL	WH09
qPNM.B1-3	qPNM3	PNM	B1	2.40002	0.02843	28.31	27.1	28.8	1.7	SemiWinter	-0.7941	Non-reproducible	minor QTL	WH09
qPNM.B1-4	qPNM4	PNM	B1	3.57833	0.041672	37.11	30	38.5	8.5	SemiWinter	-0.8182	Non-reproducible	minor QTL	WH09
qPNM.B1-5	qPNM5	PNM	B1	3.39171	0.039658	48.11	39.9	49.1	9.2	SemiWinter	-0.723	Non-reproducible	minor QTL	WH09
qPNM.B3-1	qPNM6	PNM	B3	17.9003	0.284064	25.01	20.6	30.8	10.2	SemiWinter	-1.7928	Non-reproducible	major QTL	WH09
qPNM.B6-1	qPNM7	PNM	B6	3.60654	0.049843	33.61	32.2	34.4	2.2	SemiWinter	0.779	Non-reproducible	minor QTL	WH09
qPNM.B6-2	qPNM8	PNM	B6	6.56208	0.089711	43.91	42.4	46.8	4.4	SemiWinter	1.0733	Non-reproducible	minor QTL	WH09
qPNM.B8-1	qPNM9	PNM	B8	4.44199	0.058604	90.01	89.5	90.5	1	SemiWinter	-0.8841	Non-reproducible	minor QTL	WH09
qPNM.B8-2	qPNM10	PNM	B8	3.56531	0.046474	95.81	94.8	101	6.2	SemiWinter	-0.7864	Non-reproducible	minor QTL	WH09
qPNM.C6-1	qPNM11	PNM	C6	2.70599	0.036655	45.91	45.3	47.5	2.2	SemiWinter	-0.65	Non-reproducible	minor QTL	WH09
qPNM.C6-2	qPNM12	PNM	C6	5.46623	0.071574	59.71	57.4	65.4	8	SemiWinter	-0.9147	Non-reproducible	minor QTL	WH09
	qLMI1	LMI	B3	3.5371	0.057281	26.71	19	36.1	17.1	SemiWinter	-1.1341			WH09
	qLMI2	LMI	B3	2.9729	0.050272	37.11	36.1	61.7	25.6	SemiWinter	-1.0592			WH09
qLMI.B3-1		LMI	B3	2.9729-3.5371	0.050272-0.057281	29.91	22.8	37.02	14.22	SemiWinter	-	Reproducible	minor QTL	WH09
qLMI.C2-1	qLMI3	LMI	C2	4.20112	0.069449	115.51	111.1	116.3	5.2	SemiWinter	-0.831	Non-reproducible	minor QTL	WH09
qLMI.C6-1	qLMI4	LMI	C6	4.84344	0.080377	35.01	34	37	3	SemiWinter	1.3556	Non-reproducible	minor QTL	WH09
qLMI.C6-2	qLMI5	LMI	C6	3.06621	0.051775	43.21	42.9	45.7	2.8	SemiWinter	1.0894	Non-reproducible	minor QTL	WH09
qLMI.C9-1	qLMI6	LMI	C9	5.96967	0.099811	55.11	51.9	61.6	9.7	SemiWinter	1.4953	Non-reproducible	minor QTL	WH09
qLMI.C9-2	qLMI7	LMI	C9	5.8807	0.103087	65.01	62.1	67.1	5	SemiWinter	1.5317	Non-reproducible	minor QTL	WH09
qPRO.B2-1	qPRO1	PRO	B2	2.70165	0.049414	9.31	7	10.8	3.8	SemiWinter	-0.3427	Non-reproducible	minor QTL	WH09
qPRO.B3-1	qPRO2	PRO	B3	2.52588	0.059227	71.51	70.7	76.5	5.8	SemiWinter	-0.4487	Non-reproducible	minor QTL	WH14
qPRO.B5-1	qPRO3	PRO	B5	3.12263	0.06051	35.11	34.4	36.6	2.2	SemiWinter	0.4239	Non-reproducible	minor QTL	WH10
	qPRO4	PRO	B5	3.98846	0.077886	44.91	41.8	45.7	3.9	SemiWinter	0.476			WH10
	qPRO5	PRO	B5	2.38049	0.054607	51.11	45.2	56.2	11	SemiWinter	0.4121			WH14
qPRO.B5-2		PRO	B5	2.38049-3.98846	0.054607-0.077886	45.6	43.76	47.44	3.68	SemiWinter	+	Reproducible	minor QTL	WH10|WH14
qPRO.B5-3	qPRO6	PRO	B5	2.81449	0.051686	83.11	78.9	84.5	5.6	SemiWinter	0.3541	Non-reproducible	minor QTL	WH09
qPRO.B6-1	qPRO7	PRO	B6	2.14179	0.042445	17.21	12.7	17.7	5	Spring	0.3745	Non-reproducible	minor QTL	XN12
qPRO.B6-2	qPRO8	PRO	B6	2.48031	0.045305	83.71	68.2	86.7	18.5	SemiWinter	0.3301	Non-reproducible	minor QTL	WH09
	qPRO9	PRO	B7	4.06658	0.095696	35.21	34.1	36.6	2.5	SemiWinter	-0.5458			WH14
	qPRO10	PRO	B7	4.4919	0.125167	41.61	36.6	45.8	9.2	SemiWinter	-0.6188			WH14
qPRO.B7-1		PRO	B7	4.06658-4.4919	0.095696-0.125167	35.65	34.44	36.85	2.41	SemiWinter	-	Reproducible	minor QTL	WH14
qPRO.B8-1	qPRO11	PRO	B8	3.10093	0.058555	109.51	108.7	112.1	3.4	Spring	-0.4594	Non-reproducible	minor QTL	HZ12
	qPRO12	PRO	B8	2.53022	0.07058	117.31	115.5	121.5	6	SemiWinter	-0.5066			WH13
	qPRO13	PRO	B8	3.40039	0.063962	117.31	116.1	121.5	5.4	Spring	-0.4779			HZ12
qPRO.B8-2		PRO	B8	2.53022-3.40039	0.063962-0.07058	117.31	115.3	119.31	4.01	Both	-	Reproducible	minor QTL	WH13|HZ12
	qPRO14	PRO	B8	2.49984	0.069715	125.61	124	139.9	15.9	SemiWinter	-0.4995			WH13
	qPRO15	PRO	B8	2.10056	0.040912	127.31	126	130.6	4.6	Spring	-0.3861			HZ12
qPRO.B8-3		PRO	B8	2.10056-2.49984	0.040912-0.069715	127.17	124.96	129.38	4.42	Both	-	Reproducible	minor QTL	WH13|HZ12
qPRO.C1-1	qPRO16	PRO	C1	2.54107	0.047212	62.91	58.4	63.9	5.5	Spring	-0.3965	Non-reproducible	minor QTL	HZ12
qPRO.C2-1	qPRO17	PRO	C2	4.32481	0.080882	12.41	4.2	22.6	18.4	SemiWinter	-0.4331	Non-reproducible	minor QTL	WH09
	qPRO18	PRO	C4	2.28501	0.044238	136.91	113.9	142.3	28.4	SemiWinter	-0.3591			WH10
	qPRO19	PRO	C4	2.52371	0.042908	141.81	120.8	142.5	21.7	SemiWinter	-0.3156			WH09
qPRO.C4-1		PRO	C4	2.28501-2.52371	0.042908-0.044238	140	131.38	148.62	17.24	SemiWinter	-	Reproducible	minor QTL	WH10|W09
qPRO.C6-1	qPRO20	PRO	C6	3.28972	0.07051	30.11	26.9	33.2	6.3	Spring	-0.4732	Non-reproducible	minor QTL	XN12
qPRO.C6-2	qPRO21	PRO	C6	2.7342	0.054387	37.01	35.6	39.7	4.1	Spring	-0.4221	Non-reproducible	minor QTL	XN12
	qPRO22	PRO	C6	2.28718	0.039066	55.61	47.5	59.7	12.2	SemiWinter	-0.2984			WH09
	qPRO23	PRO	C6	3.02715	0.057643	54.71	47.5	59.2	11.7	Spring	-0.4308			HZ12
qPRO.C6-3		PRO	C6	2.28718-3.02715	0.039066-0.057643	55.14	50.91	59.36	8.45	Both	-	Reproducible	minor QTL	WH09|HZ12
qPRO.C7-1	qPRO24	PRO	C7	4.53964	0.088626	14.71	11.7	21.4	9.7	Spring	-0.5379	Non-reproducible	minor QTL	HZ12
qPRO.C8-1	qPRO25	PRO	C8	2.23076	0.041852	81.71	81	85.5	4.5	SemiWinter	-0.3516	Non-reproducible	minor QTL	WH10
	qPRO26	PRO	C9	2.98375	0.056445	104.31	88.3	112.7	24.4	SemiWinter	-0.41			WH10
	qPRO27	PRO	C9	2.72335	0.051079	103.11	90.2	113.7	23.5	Spring	-0.409			HZ12
	qPRO28	PRO	C9	2.24378	0.041809	105.41	104.9	106.8	1.9	SemiWinter	-0.3138			WH09	Luo et al. unpublished
	qPRO29	PRO	C9	3.0163	0.056033	111.31	106.8	112.7	5.9	SemiWinter	-0.3622			WH09
qPRO.C9-1		PRO	C9	2.24378-3.0163	0.041809-0.056033	105.93	105.03	106.83	1.8	SemiWinter	-	Reproducible	minor QTL	WH09
qOC.B1-1	qOC1	OC	B1	2.68212	0.043668	47.31	39.9	51.1	11.2	Spring	0.7407	Non-reproducible	minor QTL	HZ12
qOC.B2-1	qOC2	OC	B2	3.64343	0.060358	6.31	2.7	8	5.3	Spring	0.6832	Non-reproducible	minor QTL	HZ12
qOC.B3-1	qOC3	OC	B3	2.7559	0.038513	62.41	58.4	64.3	5.9	SemiWinter	0.6525	Non-reproducible	minor QTL	WH09
	qOC4	OC	B3	2.20906	0.033959	91.21	85.2	100	14.8	Spring	0.6003			XN12
	qOC5	OC	B3	3.70202	0.046408	96.41	88.5	100.5	12	SemiWinter	0.7169			WH09
	qOC6	OC	B3	4.64597	0.086769	102.91	100.5	103.1	2.6	SemiWinter	1.0748			WH14
qOC.B3-2		OC	B3	2.20906-4.64597	0.033959-0.086769	102.29	101.03	103.54	2.51	Both	+	Reproducible	minor QTL	XN12|WH09|WH14
qOC.B3-3	qOC7	OC	B3	4.29009	0.080586	111.41	110.3	111.9	1.6	SemiWinter	1.0567	Non-reproducible	minor QTL	WH14
	qOC8	OC	B4	3.17688	0.087552	1.91	0	6.8	6.8	SemiWinter	1.0244			WH13
	qOC9	OC	B4	3.14433	0.084482	8.71	6.8	11.9	5.1	SemiWinter	1.0081			WH13
qOC.B4-1		OC	B4	3.14433-3.17688	0.084482-0.087552	6.26	4.22	8.3	4.08	SemiWinter	+	Reproducible	minor QTL	WH13
qOC.B5-1	qOC10	OC	B5	3.00545	0.037997	27.81	26.6	33.4	6.8	Spring	-0.6584	Non-reproducible	minor QTL	HZ12
qOC.B5-2	qOC11	OC	B5	4.96062	0.083856	45.21	44.3	45.7	1.4	SemiWinter	-0.8007	Non-reproducible	minor QTL	WH10
	qOC12	OC	B5	2.69948	0.044661	56.41	53.4	60.6	7.2	SemiWinter	-0.7867			WH14
	qOC13	OC	B5	2.60617	0.033151	56.41	54.1	60.9	6.8	SemiWinter	-0.606			WH09
	qOC14	OC	B5	2.28718	0.035017	60.91	57.9	61.7	3.8	SemiWinter	0.6389			WH10
qOC.B5-3		OC	B5	2.28718-2.69948	0.033151-0.044661	59.23	57.73	60.74	3.01	SemiWinter	-	Reproducible	minor QTL	WH14|WH09|WH10
qOC.B6-1	qOC15	OC	B6	2.22859	0.037287	86.71	83.1	100.5	17.4	SemiWinter	0.7002	Non-reproducible	minor QTL	WH09
qOC.B7-1	qOC16	OC	B7	3.47851	0.06375	33.61	25.2	34.9	9.7	SemiWinter	0.9556	Non-reproducible	minor QTL	WH14
	qOC17	OC	B7	2.79062	0.043521	59.61	56	61.8	5.8	Spring	0.6711			XN12
	qOC18	OC	B7	3.66296	0.06042	62.81	60.3	66.9	6.6	Spring	0.8718			HZ12
	qOC19	OC	B7	3.29623	0.054623	70.01	66.9	72.7	5.8	Spring	0.8337			HZ12
	qOC20	OC	B7	2.74505	0.04291	70.01	66.9	76.4	9.5	Spring	0.6656			XN12
qOC.B7-2		OC	B7	2.74505-3.66296	0.04291-0.06042	64.93	63.29	66.57	3.28	Spring	+	Reproducible	minor QTL	XN12|HZ12
qOC.B8-1	qOC21	OC	B8	4.37255	0.062822	78.21	76.2	78.7	2.5	SemiWinter	0.8574	Non-reproducible	minor QTL	WH09
	qOC22	OC	B8	5.50095	0.07819	83.71	83.3	87.2	3.9	SemiWinter	0.9662			WH09
	qOC23	OC	B8	3.56748	0.053621	85.41	85	87.2	2.2	SemiWinter	0.675			WH10
qOC.B8-2		OC	B8	3.56748-5.50095	0.053621-0.07819	84.99	84.04	85.95	1.91	SemiWinter	+	Reproducible	minor QTL	WH09|WH10
	qOC24	OC	B8	3.02281	0.082416	93.11	91.2	93.7	2.5	SemiWinter	1.0541			WH13
	qOC25	OC	B8	5.00836	0.082988	95.41	93.1	96.5	3.4	Spring	0.9936			XN12
	qOC26	OC	B8	3.5805	0.05386	95.81	94.8	96.5	1.7	SemiWinter	0.6857			WH10
	qOC27	OC	B8	3.49587	0.094296	98.81	96.5	104.7	8.2	SemiWinter	1.1077			WH13
	qOC28	OC	B8	4.05573	0.060895	103.11	99.6	103.3	3.7	SemiWinter	0.731			WH10
	qOC29	OC	B8	6.52302	0.10601	101.11	100.3	103.7	3.4	Spring	1.1153			XN12
qOC.B8-3		OC	B8	3.02281-6.52302	0.05386-0.10601	96.55	95.98	97.12	1.14	Both	+	Reproducible	minor QTL	WH13|XN12|WH10
qOC.B8-4	qOC30	OC	B8	4.31613	0.072207	105.61	105	106.7	1.7	Spring	1.0103	Non-reproducible	minor QTL	HZ12
qOC.B8-5	qOC31	OC	B8	3.689	0.062116	110.31	109.2	111.7	2.5	Spring	0.8505	Non-reproducible	minor QTL	XN12
qOC.B8-6	qOC32	OC	B8	4.08611	0.068606	115.61	114.5	120	5.5	Spring	0.9724	Non-reproducible	minor QTL	HZ12
qOC.C1-1	qOC33	OC	C1	2.41738	0.041104	54.41	53.9	58.4	4.5	Spring	0.7305	Non-reproducible	minor QTL	HZ12
qOC.C1-2	qOC34	OC	C1	4.09045	0.067897	64.71	63.9	67.7	3.8	Spring	0.9385	Non-reproducible	minor QTL	HZ12
	qOC35	OC	C1	2.09622	0.027125	76.11	70.5	98.8	28.3	SemiWinter	0.5513			WH09
	qOC36	OC	C1	3.25717	0.058876	74.81	70.5	76	5.5	Spring	0.8629			HZ12
qOC.C1-3		OC	C1	2.09622-3.25717	0.027125-0.058876	74.85	72.15	77.55	5.4	Both	+	Reproducible	minor QTL	WH09|HZ12
	qOC37	OC	C2	3.57399	0.059086	32.01	27.1	37.9	10.8	SemiWinter	0.8523			WH09
	qOC38	OC	C2	4.64163	0.064777	42.91	37.9	43.6	5.7	SemiWinter	0.8909			WH09
qOC.C2-1		OC	C2	3.57399_4.64163	0.059086-0.064777	40.53	38.01	43.05	5.04	SemiWinter	+	Reproducible	minor QTL	WH09
qOC.C2-2	qOC39	OC	C2	2.31322	0.042195	50.41	46.9	65.1	18.2	SemiWinter	0.7875	Non-reproducible	minor QTL	WH14
	qOC40	OC	C3	3.64777	0.061764	123.21	119.8	125.5	5.7	SemiWinter	-0.6934			WH10
	qOC41	OC	C3	7.66444	0.111498	123.21	120.9	123.8	2.9	SemiWinter	-1.116			WH09
qOC.C3-1		OC	C3	3.64777-7.66444	0.061764-0.111498	123.21	121.91	124.5	2.59	SemiWinter	-	Reproducible	minor QTL	WH10|WH09
qOC.C3-2	qOC42	OC	C3	7.80332	0.158431	128.51	125.5	131.4	5.9	SemiWinter	-1.4538	Non-reproducible	minor QTL	WH14
	qOC43	OC	C3	6.59463	0.115118	138.91	131	141.3	10.3	Spring	-1.0926			XN12
	qOC44	OC	C3	5.11252	0.097832	135.91	131.9	140.9	9	SemiWinter	-0.874			WH10
qOC.C3-3		OC	C3	5.11252-6.59463	0.097832-0.115118	137.2	133.82	140.59	6.77	Both	-	Reproducible	minor QTL	XN12|WH10
qOC.C3-4	qOC45	OC	C3	6.36027	0.104076	145.11	144	152.4	8.4	Spring	-1.0406	Non-reproducible	minor QTL	XN12
	qOC46	OC	C4	6.91796	0.119161	134.91	131.1	141.8	10.7	Spring	-1.24			HZ12
	qOC47	OC	C4	8.68434	0.186742	131.91	131.4	134.2	2.8	SemiWinter	-1.5965			WH14
	qOC48	OC	C4	14.105	0.233725	136.91	134.2	140.9	6.7	SemiWinter	-1.6072			WH09
	qOC49	OC	C4	9.66735	0.20413	138.91	134.2	143.5	9.3	SemiWinter	-1.6559			WH14
	qOC50	OC	C4	11.2515	0.180589	142.31	141.8	143.5	1.7	SemiWinter	-1.4203			WH09
	qOC51	OC	C4	6.16497	0.107288	142.31	141.8	143.5	1.7	Spring	-1.178			HZ12
qOC.C4-1		OC	C4	6.16497-14.105	0.104076-0.233725	140.51	139.97	141.04	1.07	Both	-	Reproducible	minor QTL	HZ12|WH14|WH09
qOC.C5-1	qOC52	OC	C5	2.07669	0.026753	102.51	88.3	119.7	31.4	SemiWinter	-0.5432	Non-reproducible	minor QTL	WH09
qOC.C6-1	qOC53	OC	C6	4.68286	0.079661	35.61	28.4	37	8.6	SemiWinter	-0.7942	Non-reproducible	minor QTL	WH10
qOC.C6-2	qOC54	OC	C6	5.34688	0.090087	43.21	38.9	45.9	7	SemiWinter	-0.8436	Non-reproducible	minor QTL	WH10
qOC.C8-1	qOC55	OC	C8	2.15698	0.033049	27.51	26.9	34.3	7.4	Spring	-0.6688	Non-reproducible	minor QTL	HZ12
qOC.C9-1	qOC56	OC	C9	2.64089	0.036841	57.61	55	62	7	SemiWinter	-0.6437	Non-reproducible	minor QTL	WH09
qOC.C9-2	qOC57	OC	C9	3.62824	0.050051	65.41	62.1	70.4	8.3	SemiWinter	-0.7466	Non-reproducible	minor QTL	WH09
qERU.B1-1	qERU1	ERU	B1	2.28718	0.034388	0.01	0	4.3	4.3	Spring	0.7448	Non-reproducible	minor QTL	XN12
qERU.B1-2	qERU2	ERU	B1	2.87742	0.042624	7.51	7.2	9.9	2.7	Spring	0.8305	Non-reproducible	minor QTL	XN12
qERU.B2-1	qERU3	ERU	B2	2.62136	0.036935	6.31	0	8	8	SemiWinter	0.8434	Non-reproducible	minor QTL	WH10
	qERU4	ERU	B2	2.21991	0.023287	103.21	87.6	103.6	16	SemiWinter	0.7145			WH09
	qERU5	ERU	B2	2.16566	0.022929	109.51	103.6	121.5	17.9	SemiWinter	0.7106			WH09
qERU.B2-2		ERU	B2	2.16566-2.21991	0.022929-0.023287	106	100.04	111.97	11.93	SemiWinter	+	Reproducible	minor QTL	WH09
	qERU6	ERU	B3	2.61051	0.029095	1.51	0	10.6	10.6	SemiWinter	0.8039			WH09
	qERU7	ERU	B3	2.11141	0.023681	12.11	10.6	14.3	3.7	SemiWinter	0.7235			WH09
qERU.B3-1		ERU	B3	2.11141-2.61051	0.023681-0.029095	10.95	9.21	12.7	3.49	SemiWinter	+	Reproducible	minor QTL	WH09
qERU.B3-2	qERU8	ERU	B3	2.18736	0.048405	63.81	63.4	76.3	12.9	SemiWinter	1.1396	Non-reproducible	minor QTL	WH13
qERU.B4-1	qERU9	ERU	B4	3.63041	0.083816	1.91	0	8.9	8.9	SemiWinter	1.5028	Non-reproducible	minor QTL	WH13
qERU.B5-1	qERU10	ERU	B5	2.16132	0.048724	11.81	0	12.7	12.7	SemiWinter	-1.1144	Non-reproducible	minor QTL	WH13
	qERU11	ERU	B5	4.1664	0.066858	41.31	36.6	42.4	5.8	Spring	-1.3293			HZ12
	qERU12	ERU	B5	5.40547	0.084128	43.91	41.8	45.7	3.9	SemiWinter	-1.2732			WH10
	qERU13	ERU	B5	4.11215	0.065165	46.91	45.7	49.7	4	Spring	-1.3187			HZ12
	qERU14	ERU	B5	5.05176	0.079199	51.11	49.7	53.4	3.7	SemiWinter	-1.2341			WH10
qERU.B5-2		ERU	B5	4.11215-5.40547	0.065165-0.084128	45.75	44.72	46.77	2.05	Both	-	Reproducible	minor QTL	HZ12|WH10
	qERU15	ERU	B5	3.53059	0.069677	72.31	70	74.9	4.9	SemiWinter	-1.2158			WH14
	qERU16	ERU	B5	4.43982	0.086349	78.31	74.9	78.9	4	SemiWinter	-1.3682			WH14
	qERU17	ERU	B5	7.66661	0.091365	79.31	78.9	81.8	2.9	SemiWinter	-1.4769			WH09
qERU.B5-3		ERU	B5	3.53059-7.66661	0.069677-0.091365	77.72	76.66	78.78	2.12	SemiWinter	-	Reproducible	minor QTL	WH14|WH09
	qERU18	ERU	B5	9.0489	0.156765	84.11	82.1	84.5	2.4	Spring	-2.1215			XN12
	qERU19	ERU	B5	5.00836	0.096486	84.11	83.4	87.5	4.1	SemiWinter	-1.4455			WH14
	qERU20	ERU	B5	5.50963	0.067873	87.01	84.5	89.3	4.8	SemiWinter	-1.2607			WH09
qERU.B5-4		ERU	B5	5.00836-9.0489	0.067873-0.156765	84.56	83.61	85.51	1.9	Both	-	Reproducible	minor QTL	XN12|WH14|WH09
qERU.B5-5	qERU21	ERU	B5	3.64343	0.059603	100.61	98.9	105.2	6.3	Spring	1.3049	Non-reproducible	minor QTL	XN12
qERU.B6-1	qERU22	ERU	B6	2.18953	0.022954	10.51	10.3	14.3	4	SemiWinter	0.725	Non-reproducible	minor QTL	WH09
	qERU23	ERU	B6	2.76675	0.058735	90.51	84.8	95.1	10.3	SemiWinter	1.0835			WH14
	qERU24	ERU	B6	2.71684	0.051585	95.81	95.1	100.5	5.4	SemiWinter	1.0119			WH14
qERU.B6-2		ERU	B6	2.71684-2.76675	0.051585-0.058735	94.66	92.27	97.05	4.78	SemiWinter	+	Reproducible	minor QTL	WH14
	qERU25	ERU	B7	3.51106	0.056406	2.61	2.1	8.3	6.2	Spring	0.948			XN12
	qERU26	ERU	B7	2.93167	0.047434	10.81	8.3	14	5.7	Spring	0.8724			XN12
	qERU27	ERU	B7	2.16566	0.037608	12.41	8.3	16.7	8.4	SemiWinter	0.8818			WH14
qERU.B7-1		ERU	B7	2.16566-3.51106	0.037608-0.056406	8.12	6.24	10	3.76	Both	+	Reproducible	minor QTL	XN12|WH14
qERU.B8-1	qERU28	ERU	B8	3.56748	0.057379	74.71	71.9	75.8	3.9	SemiWinter	1.0606	Non-reproducible	minor QTL	WH10
	qERU29	ERU	B8	2.87742	0.032812	77.31	76.9	78.7	1.8	SemiWinter	0.8896			WH09
	qERU30	ERU	B8	3.58484	0.04053	84.31	78.7	85	6.3	SemiWinter	1.0162			WH09
	qERU31	ERU	B8	5.30782	0.083383	82.91	78.7	85	6.3	SemiWinter	1.3138			WH10
qERU.B8-2		ERU	B8	2.87742-5.30782	0.032812-0.083383	78.19	77.35	79.02	1.67	SemiWinter	+	Reproducible	minor QTL	WH09|WH10
qERU.B8-3	qERU32	ERU	B8	3.17688	0.036101	91.61	91.2	95.8	4.6	SemiWinter	0.9669	Non-reproducible	minor QTL	WH09
qERU.B8-4	qERU33	ERU	B8	3.63041	0.082792	125.61	124	128.3	4.3	SemiWinter	1.5762	Non-reproducible	minor QTL	WH13
qERU.C1-1	qERU34	ERU	C1	2.44559	0.025561	62.91	62.4	70.5	8.1	SemiWinter	0.7622	Non-reproducible	minor QTL	WH09
	qERU35	ERU	C3	2.50852	0.036124	11.91	8.2	15	6.8	Spring	-1.0125			HZ12
	qERU36	ERU	C3	2.58013	0.037227	20.41	15	24.4	9.4	Spring	-1.0488			HZ12
	qERU37	ERU	C3	2.18085	0.031534	26.81	24.4	31.2	6.8	Spring	-0.9776			HZ12	Luo et al. unpublished
qERU.C3-1		ERU	C3	2.18085-2.58013	0.031534-0.037227	19.57	17.43	21.71	4.28	Spring	-	Reproducible	minor QTL	HZ12
qERU.C3-2	qERU38	ERU	C3	5.62681	0.112346	130.51	123.4	131.9	8.5	SemiWinter	-1.5076	Non-reproducible	minor QTL	WH14
	qERU39	ERU	C4	15.1922	0.245287	128.11	124.3	128.9	4.6	SemiWinter	-2.3783			WH09
	qERU40	ERU	C4	3.41775	0.056916	135.91	125.2	142.5	17.3	Spring	-0.9479			XN12
	qERU41	ERU	C4	6.92447	0.123197	138.91	129.5	142.5	13	SemiWinter	-1.5365			WH10
	qERU42	ERU	C4	5.72663	0.113815	134.91	130.4	141.1	10.7	SemiWinter	-1.5273			WH14
	qERU43	ERU	C4	10.1686	0.176859	135.91	130.9	140.9	10	Spring	-2.1802			HZ12
	qERU44	ERU	C4	21.802	0.326023	136.91	131.9	140.4	8.5	SemiWinter	-2.6976			WH09
qERU.C4-1		ERU	C4	3.41775-21.80199	0.056916-0.326023	132.02	130.35	133.7	3.35	Both	-	Reproducible	major QTL	WH09|XN12|WH10|WH14|HZ12
	qERU45	ERU	C5	3.23113	0.055866	86.51	79.5	92.1	12.6	SemiWinter	-1.0463			WH10
	qERU46	ERU	C5	2.48899	0.025997	92.11	83.1	95.5	12.4	SemiWinter	-0.7753			WH09
	qERU47	ERU	C5	2.94686	0.047841	94.11	92.1	102.1	10	SemiWinter	-0.9682			WH10
	qERU48	ERU	C5	2.17217	0.0268	99.51	95.5	119.7	24.2	SemiWinter	-0.7773			WH09
qERU.C5-1		ERU	C5	2.17217-3.23113	0.025997-0.047841	92	88.8	95.19	6.39	SemiWinter	-	Reproducible	minor QTL	WH10|WH09
	qERU49	ERU	C6	3.09225	0.045628	3.11	1.1	8.9	7.8	Spring	0.8647			XN12	Luo et al. unpublished
	qERU50	ERU	C6	2.5172	0.037438	11.01	8.9	17.1	8.2	Spring	0.7753			XN12	Luo et al. unpublished
qERU.C6-1		ERU	C6	2.5172-3.09225	0.037438-0.045628	6.86	4.03	9.68	5.65	Spring	+	Reproducible	minor QTL	XN12
	qERU51	ERU	C8	3.7324	0.071823	28.01	15.2	36.6	21.4	SemiWinter	1.1866			WH14	Luo et al. unpublished
	qERU52	ERU	C8	2.64523	0.046344	25.91	22.3	27.5	5.2	Spring	1.1164			HZ12	Luo et al. unpublished
	qERU53	ERU	C8	6.98306	0.171747	28.01	22.9	28.3	5.4	SemiWinter	2.1329			WH13	Luo et al. unpublished
	qERU54	ERU	C8	6.86154	0.126725	25.91	24.2	27.5	3.3	Spring	1.4343			XN12	Luo et al. unpublished
	qERU55	ERU	C8	4.88033	0.05615	28.01	26.9	28.3	1.4	SemiWinter	1.1191			WH09	Luo et al. unpublished
	qERU56	ERU	C8	5.94797	0.094234	30.21	28.9	34.9	6	SemiWinter	1.3424			WH10	Luo et al. unpublished
qERU.C8-1		ERU	C8	2.64523-6.98306	0.046344-0.171747	27.71	27.11	28.3	1.19	Both	+	Reproducible	minor QTL	WH14|HZ12|WH13|XN12|WH09|WH10
	qERU57	ERU	C8	4.53313	0.071414	34.31	28.3	40.7	12.4	Spring	1.3792		minor QTL	HZ12
	qERU58	ERU	C8	5.22319	0.090229	35.91	35.2	39.2	4	Spring	1.2168		minor QTL	XN12
qERU.C8-2		ERU	C8	4.53313-5.22319	0.071414-0.090229	35.75	33.85	37.66	3.81	Spring	+	Reproducible	minor QTL	HZ12|XN12
qERU.C8-3	qERU59	ERU	C8	2.80147	0.041495	89.21	81.7	89.9	8.2	Spring	-0.8321	Non-reproducible	minor QTL	XN12	Luo et al. unpublished
qERU.C9-1	qERU60	ERU	C9	3.02498	0.042452	54.91	51.5	68.9	17.4	SemiWinter	-0.9043	Non-reproducible	minor QTL	WH10
qERU.C9-2	qERU61	ERU	C9	2.5389	0.05383	101.11	91.5	113.7	22.2	SemiWinter	-1.2086	Non-reproducible	minor QTL	WH13
qLEN.B1-1	qLEN1	LEN	B1	2.35011	0.053574	6.41	4.9	7.5	2.6	SemiWinter	0.1807	Non-reproducible	minor QTL	WH13
	qLEN2	LEN	B1	2.37398	0.024012	49.11	39.9	51.1	11.2	Spring	0.1106			HZ12
	qLEN3	LEN	B1	2.89912	0.031768	43.91	40.9	47.3	6.4	Spring	0.1327			XN12
	qLEN4	LEN	B1	3.70636	0.036646	49.51	47.3	50.2	2.9	Spring	0.1466			XN12
qLEN.B1-2		LEN	B1	2.37398-3.70636	0.024012-0.036646	48.58	47.29	49.87	2.58	Spring	+	Reproducible	minor QTL	HZ12|XN12
qLEN.B1-3	qLEN5	LEN	B1	5.34688	0.059754	73.91	71.5	75.2	3.7	Spring	-0.2124	Non-reproducible	minor QTL	XN12
qLEN.B1-4	qLEN6	LEN	B1	6.5968	0.06776	82.01	81.6	83.7	2.1	Spring	-0.2071	Non-reproducible	minor QTL	XN12
qLEN.B2-1	qLEN7	LEN	B2	3.65862	0.066633	37.91	34.8	40.7	5.9	SemiWinter	0.1863	Non-reproducible	minor QTL	WH10
	qLEN8	LEN	B3	2.69297	0.05358	30.71	26.4	37.6	11.2	SemiWinter	-0.1653			WH10
	qLEN9	LEN	B3	3.04017	0.056707	41.81	37.6	43.8	6.2	SemiWinter	-0.1716			WH10
qLEN.B3-1		LEN	B3	2.69297-3.04017	0.05358-0.056707	39.2	36.49	41.91	5.42	SemiWinter	-	Reproducible	minor QTL	WH10
	qLEN10	LEN	B3	2.62353	0.048042	51.81	47.3	53	5.7	SemiWinter	-0.1573			WH10
	qLEN11	LEN	B3	2.76892	0.028141	57.11	48.8	65.6	16.8	Spring	-0.1198			HZ12
	qLEN12	LEN	B3	4.23367	0.043273	54.31	52.3	61	8.7	Spring	-0.1462			XN12
qLEN.B3-2		LEN	B3	2.62353-4.23367	0.28141-0.48042	52.89	50.6	55.19	4.59	Both	-	Reproducible	minor QTL	WH10|HZ12|XN12
qLEN.B4-1	qLEN13	LEN	B4	6.23875	0.16929	0.91	0	5.9	5.9	SemiWinter	0.3225	Non-reproducible	minor QTL	WH13
	qLEN14	LEN	B4	5.1212	0.14197	9.41	7.2	11.9	4.7	SemiWinter	0.2966			WH13
	qLEN15	LEN	B4	2.44993	0.047916	9.91	8.7	14.5	5.8	SemiWinter	0.1526			WH14
qLEN.B4-2		LEN	B4	2.44993-5.1212	0.047916-0.16929	9.6	7.78	11.43	3.65	SemiWinter	+	Reproducible	minor QTL	WH13|WH14
qLEN.B5-1	qLEN16	LEN	B5	2.8644	0.039474	2.21	0	12.1	12.1	SemiWinter	-0.1526	Non-reproducible	minor QTL	WH09
	qLEN17	LEN	B6	3.35482	0.032968	10.51	10.3	17.2	6.9	Spring	0.1275			XN12
	qLEN18	LEN	B6	2.387	0.023814	18.01	17.2	21.4	4.2	Spring	0.1083			XN12
qLEN.B6-1		LEN	B6	2.387-3.35482	0.023814-0.032968	15.98	14.18	17.77	3.59	Spring	+	Reproducible	minor QTL	XN12
	qLEN19	LEN	B6	2.94469	0.054448	26.51	24.5	28.2	3.7	SemiWinter	0.1694			WH10
	qLEN20	LEN	B6	2.68212	0.048504	31.91	29.1	32.5	3.4	SemiWinter	0.1583			WH10
	qLEN21	LEN	B6	3.31142	0.033756	34.71	31.9	37.6	5.7	Spring	0.1331			HZ12
qLEN.B6-2		LEN	B6	2.68212-3.31142	0.033756-0.054448	30.29	29.14	31.43	2.29	Both	+	Reproducible	minor QTL	WH10|HZ12
qLEN.B7-1	qLEN22	LEN	B7	3.82137	0.07648	10.81	10	14.4	4.4	SemiWinter	0.3273	Non-reproducible	minor QTL	WH14
qLEN.B7-2	qLEN23	LEN	B7	4.18376	0.062723	112.71	106.9	113.7	6.8	SemiWinter	0.1911	Non-reproducible	minor QTL	WH09
	qLEN24	LEN	B8	2.96422	0.058547	49.61	36.8	50.4	13.6	SemiWinter	-0.1643			WH14
	qLEN25	LEN	B8	3.27453	0.08118	55.41	50.4	60.5	10.1	SemiWinter	-0.1919			WH14
qLEN.B8-1		LEN	B8	2.96422-3.27453	0.058547-0.08118	53.34	49.29	57.4	8.11	SemiWinter	-	Reproducible	minor QTL	WH14
qLEN.B8-2	qLEN26	LEN	B8	2.59532	0.035644	110.31	109.2	115.5	6.3	SemiWinter	0.1533	Non-reproducible	minor QTL	WH09
qLEN.B8-3	qLEN27	LEN	B8	2.17434	0.054343	126.31	124	128.3	4.3	SemiWinter	0.1899	Non-reproducible	minor QTL	WH13
qLEN.C3-1	qLEN28	LEN	C3	3.62824	0.068557	70.11	69.3	71.3	2	SemiWinter	-0.1899	Non-reproducible	minor QTL	WH10
qLEN.C3-2	qLEN29	LEN	C3	5.04525	0.093632	80.11	76.7	83.5	6.8	SemiWinter	-0.2201	Non-reproducible	minor QTL	WH10
qLEN.C3-3	qLEN30	LEN	C3	4.01667	0.075475	88.41	88.1	90.4	2.3	SemiWinter	-0.1966	Non-reproducible	minor QTL	WH10
	qLEN31	LEN	C4	4.22065	0.115401	135.91	123	143.5	20.5	SemiWinter	-0.2647			WH13
	qLEN32	LEN	C4	4.08177	0.074729	142.51	128.9	143.5	14.6	SemiWinter	-0.1968			WH10
	qLEN33	LEN	C4	31.146	0.449807	133.91	130.3	134.9	4.6	Spring	-0.4733			XN12
	qLEN34	LEN	C4	13.0352	0.316943	139.91	134.4	143.5	9.1	SemiWinter	-0.3786			WH14
	qLEN35	LEN	C4	30.5449	0.461878	136.91	134.9	140.6	5.7	Spring	-0.4868			HZ12
	qLEN36	LEN	C4	17.9307	0.31747	138.91	137.3	141.8	4.5	SemiWinter	-0.4311			WH09
qLEN.C4-1		LEN	C4	4.08177-31.14601	0.074729-0.461878	137.02	135.72	138.33	2.61	Both	-	Reproducible	major QTL	WH13|WH10|XN12|WH14|HZ12|WH09
qLEN.C8-1	qLEN37	LEN	C8	3.05753	0.031145	27.51	26.9	28	1.1	Spring	-0.1263	Non-reproducible	minor QTL	HZ12
qLEI.B2-1	qLEI1	LEI	B2	2.64523	0.036907	6.31	0	8	8	SemiWinter	-0.3155	Non-reproducible	minor QTL	WH10
qLEI.B2-2	qLEI2	LEI	B2	2.19604	0.032873	103.21	88.6	103.6	15	SemiWinter	-0.2698	Non-reproducible	minor QTL	WH09
qLEI.B3-1	qLEI3	LEI	B3	2.5823	0.05162	63.41	48.8	65.6	16.8	SemiWinter	-0.3279	Non-reproducible	minor QTL	WH14
qLEI.B3-2	qLEI4	LEI	B3	4.89118	0.076346	111.91	110.3	114.1	3.8	Spring	-0.4976	Non-reproducible	minor QTL	XN12
qLEI.B3-3	qLEI5	LEI	B3	3.73674	0.059217	117.11	116.5	120.1	3.6	Spring	-0.4353	Non-reproducible	minor QTL	XN12
	qLEI6	LEI	B4	5.82211	0.130893	0.91	0	6.8	6.8	SemiWinter	-0.7727			WH13
	qLEI7	LEI	B4	5.3165	0.121132	8.71	6.8	11.9	5.1	SemiWinter	-0.7425			WH13
qLEI.B4-1		LEI	B4	5.3165-5.82211	0.121132-0.130893	5.9	3.86	7.94	4.08	SemiWinter	-	Reproducible	minor QTL	WH13
qLEI.B5-1	qLEI8	LEI	B5	2.79279	0.042013	43.91	42.4	50.8	8.4	SemiWinter	0.3353	Non-reproducible	minor QTL	WH10
	qLEI9	LEI	B7	2.7559	0.039633	69.01	63.7	76.3	12.6	SemiWinter	-0.3263			WH10
	qLEI10	LEI	B7	3.28972	0.046276	70.61	66.9	76	9.1	Spring	-0.3836			XN12
qLEI.B7-1		LEI	B7	2.7559-3.28972	0.039633-0.046276	70.06	66.37	73.75	7.38	Both	-	Reproducible	minor QTL	WH10|XN12
qLEI.B7-4	qLEI13	LEI	B7	2.67127	0.038642	108.01	106.9	112.7	5.8	Spring	-0.3607	Non-reproducible	minor QTL	XN12
qLEI.B8-1	qLEI14	LEI	B8	2.84487	0.046682	78.21	76.9	78.7	1.8	SemiWinter	-0.3729	Non-reproducible	minor QTL	WH09
qLEI.B8-2	qLEI15	LEI	B8	6.51651	0.107851	82.91	79.6	83.7	4.1	SemiWinter	-0.5546	Non-reproducible	minor QTL	WH10
	qLEI16	LEI	B8	8.35884	0.135786	90.51	90.1	91.2	1.1	SemiWinter	-0.639			WH10
	qLEI17	LEI	B8	2.41087	0.039535	92.11	91.2	93.6	2.4	SemiWinter	-0.3673			WH09
qLEI.B8-3		LEI	B8	2.41087-8.35884	0.039535-0.135786	90.78	90.28	91.28	1	SemiWinter	-	Reproducible	minor QTL	WH10|WH09
	qLEI18	LEI	B8	5.41198	0.085092	103.71	97.9	108.5	10.6	Spring	-0.5692			XN12
	qLEI19	LEI	B8	7.32158	0.171347	99.61	98.2	103.3	5.1	SemiWinter	-0.9125			WH13
	qLEI20	LEI	B8	6.37546	0.105595	101.01	99.4	101	1.6	SemiWinter	-0.5637			WH10
qLEI.B8-4		LEI	B8	5.41198-7.32158	0.085092-0.171347	100.94	100.18	101.69	1.51	Both	-	Reproducible	minor QTL	XN12|WH13|WH10
	qLEI21	LEI	B8	2.47597	0.048865	107.41	106.6	109.2	2.6	Spring	-0.5914			HZ12
	qLEI22	LEI	B8	5.04959	0.122168	109.51	108.7	109.8	1.1	SemiWinter	-0.778			WH13
	qLEI23	LEI	B8	5.06695	0.109993	111.31	108.7	115.6	6.9	SemiWinter	-0.4954			WH14
	qLEI24	LEI	B8	2.6691	0.04257	112.11	109.5	113.3	3.8	SemiWinter	-0.3688			WH09
	qLEI25	LEI	B8	3.00111	0.04168	116.41	109.6	120.4	10.8	SemiWinter	-0.4006			WH10
	qLEI26	LEI	B8	3.17471	0.051696	113.31	112.1	114.4	2.3	Spring	-0.4341			XN12
	qLEI27	LEI	B8	5.05827	0.105362	116.41	115.6	118.9	3.3	SemiWinter	-0.492			WH14
qLEI.B8-5		LEI	B8	2.47597-5.06695	0.04168-0.122168	110.48	110.05	110.91	0.86	Both	-	Reproducible	minor QTL	HZ12|WH13|WH14|WH09|WH10|XN12
qLEI.C1-1	qLEI28	LEI	C1	3.13782	0.048262	62.41	54.7	63.9	9.2	Spring	-0.3961	Non-reproducible	minor QTL	XN12
	qLEI29	LEI	C1	2.92299	0.059256	68.41	65.7	70.8	5.1	SemiWinter	-0.353			WH14
	qLEI30	LEI	C1	3.43294	0.068539	68.41	67.7	70.5	2.8	Spring	-0.6558			HZ12
	qLEI31	LEI	C1	3.45898	0.053031	68.41	67.7	70.8	3.1	Spring	-0.413			XN12
qLEI.C1-1		LEI	C1	2.92299-3.45898	0.053031-0.068539	68.41	67.44	69.37	1.93	Both	-	Reproducible	minor QTL	WH14|HZ12|XN12
	qLEI32	LEI	C1	2.72769	0.060839	73.81	70.5	87	16.5	Spring	-0.6123			HZ12
	qLEI33	LEI	C1	3.03583	0.047802	75.81	70.8	85.2	14.4	Spring	-0.3884			XN12
	qLEI34	LEI	C1	3.45247	0.083584	79.11	70.8	87.3	16.5	SemiWinter	-0.4193			WH14
	qLEI35	LEI	C1	4.29443	0.074598	79.11	72.2	87.2	15	SemiWinter	-0.4471			WH10
	qLEI36	LEI	C1	5.70276	0.095251	76.11	72.4	84.4	12	SemiWinter	-0.4578			WH09
qLEI.C1-2		LEI	C1	2.72769-5.70276	0.047802-0.095251	76.72	73.46	79.98	6.52	Both	-	Reproducible	minor QTL	HZ12|XN12|WH14|WH10|WH09
	qLEI37	LEI	C3	2.1917	0.031335	140.91	125.5	141.3	15.8	Spring	0.3138			XN12
	qLEI38	LEI	C3	2.91648	0.046554	150.11	141.3	163.8	22.5	Spring	0.3825			XN12
qLEI.C3-1		LEI	C3	2.1917-2.91648	0.031335-0.046554	143.94	137.48	150.41	12.93	Spring	+	Reproducible	minor QTL	XN12
	qLEI39	LEI	C4	2.91865	0.045954	74.31	72.7	75.1	2.4	Spring	-0.3851			XN12
	qLEI40	LEI	C4	4.24018	0.065676	83.81	75.1	85.9	10.8	Spring	-0.455			XN12
	qLEI41	LEI	C4	3.72155	0.058	89.61	85.9	90.6	4.7	Spring	-0.4266			XN12
qLEI.C4-1		LEI	C4	2.91865-4.24018	0.045954-0.065676	77.71	76.66	78.76	2.1	Spring	-	Reproducible	minor QTL	XN12
	qLEI42	LEI	C4	2.2568	0.045205	134.21	128.2	134.9	6.7	SemiWinter	-0.3099			WH14
	qLEI43	LEI	C4	2.46078	0.049079	142.31	134.9	143.5	8.6	SemiWinter	-0.3216			WH14
qLEI.C4-2		LEI	C4	2.2568-2.46078	0.045205-0.049079	137.26	134.62	139.91	5.29	SemiWinter	-	Reproducible	minor QTL	WH14
qLEI.C5-1	qLEI44	LEI	C5	2.5606	0.041049	99.51	79.5	108.2	28.7	SemiWinter	0.3056	Non-reproducible	minor QTL	WH09
qLEI.C6-1	qLEI45	LEI	C6	2.37181	0.033877	0.01	0	7.3	7.3	Spring	-0.3332	Non-reproducible	minor QTL	XN12
qLEI.C6-2	qLEI46	LEI	C6	4.73928	0.075553	33.21	28.1	34	5.9	SemiWinter	0.4496	Non-reproducible	minor QTL	WH10
	qLEI47	LEI	C6	2.64306	0.03749	39.71	37	42.1	5.1	Spring	0.3508			XN12
	qLEI48	LEI	C6	6.30168	0.098445	39.71	38.9	42.1	3.2	SemiWinter	0.5135			WH10
qLEI.C6-3		LEI	C6	2.64306-6.30168	0.03749-0.098445	39.7	38.35	41.06	2.71	Both	+	Reproducible	minor QTL	XN12|WH10
qLEI.C6-4	qLEI49	LEI	C6	2.44125	0.034717	47.51	45.9	56	10.1	Spring	0.3395	Non-reproducible	minor QTL	XN12
	qLEI50	LEI	C8	4.3617	0.080714	17.61	12.4	22.1	9.7	SemiWinter	-0.433			WH09
	qLEI51	LEI	C8	3.87128	0.069828	18.61	12.4	22.9	10.5	SemiWinter	-0.4307			WH10
	qLEI52	LEI	C8	5.41198	0.133651	17.61	16.4	22.1	5.7	SemiWinter	-0.5298			WH14
qLEI.C8-1		LEI	C8	3.87128-5.41198	0.069828-0.133651	17.78	15.56	20.01	4.45	SemiWinter	-	Reproducible	minor QTL	WH09|WH10|WH14
	qLEI53	LEI	C8	4.82608	0.074839	28.01	22.9	28.3	5.4	SemiWinter	-0.4484			WH10
	qLEI54	LEI	C8	7.03948	0.117637	26.91	23.9	27.5	3.6	Spring	-0.6294			XN12
	qLEI55	LEI	C8	6.52085	0.139919	28.01	26.9	28.3	1.4	SemiWinter	-0.5367			WH14
	qLEI56	LEI	C8	5.0344	0.08284	28.01	27.5	35.5	8	SemiWinter	-0.4397			WH09
qLEI.C8-2		LEI	C8	4.82608-7.03948	0.074839-0.139919	27.87	27.25	28.5	1.25	Both	-	Reproducible	minor QTL	WH10|XN12|WH14|WH09
	qLEI57	LEI	C8	2.60617	0.051499	35.21	30.2	41.3	11.1	Spring	-0.5701			HZ12
	qLEI58	LEI	C8	8.29591	0.138898	33.21	32.6	37.5	4.9	Spring	-0.6854			XN12
qLEI.C8-3		LEI	C8	2.60617-8.29591	0.051499-0.138898	33.53	31.29	35.77	4.48	Spring	-	Reproducible	minor QTL	HZ12|XN12
qLEI.C8-4	qLEI59	LEI	C8	7.93569	0.186943	40.81	35.9	41.2	5.3	SemiWinter	-0.9285	Non-reproducible	minor QTL	WH13
qLEI.C8-5	qLEI60	LEI	C8	4.65465	0.079458	42.41	41.3	46.5	5.2	Spring	-0.5135	Non-reproducible	minor QTL	XN12
qLEI.C8-6	qLEI61	LEI	C8	6.34291	0.164563	51.11	49.1	51.2	2.1	SemiWinter	-0.8595	Non-reproducible	minor QTL	WH13
qOLE.B1-1	qOLE1	OLE	B1	2.47597	0.028971	0.01	0	4.9	4.9	Spring	-0.8841	Non-reproducible	minor QTL	XN12
	qOLE2	OLE	B2	2.1483	0.024817	20.61	0	28.8	28.8	Spring	-0.8318			XN12
	qOLE3	OLE	B2	4.62427	0.069227	7.01	2.7	8	5.3	SemiWinter	-1.3164			WH10
	qOLE4	OLE	B2	2.32624	0.029198	6.31	5.8	9.5	3.7	Spring	-1.0886			HZ12
qOLE.B2-1		OLE	B2	2.1483-4.62427	0.024817-0.069227	6.69	5.18	8.2	3.02	Both	-	Reproducible	minor QTL	XN12|WH10|HZ12
qOLE.B2-2	qOLE5	OLE	B2	2.53673	0.021893	107.91	103.6	109.3	5.7	SemiWinter	-0.8536	Non-reproducible	minor QTL	WH09
qOLE.B4-1	qOLE6	OLE	B4	2.63438	0.059278	0.91	0	6.3	6.3	SemiWinter	-1.1685	Non-reproducible	minor QTL	WH13
	qOLE7	OLE	B5	3.82788	0.088232	21.71	8.6	26.6	18	SemiWinter	1.4645			WH13
	qOLE8	OLE	B5	2.96422	0.069643	27.01	26.6	31.7	5.1	SemiWinter	1.3041			WH13
qOLE.B5-1		OLE	B5	2.96422-3.82788	0.069643-0.088232	26.61	24.16	29.06	4.9	SemiWinter	+	Reproducible	minor QTL	WH13
qOLE.B5-2	qOLE9	OLE	B5	3.02715	0.040621	37.91	33.3	39.3	6	Spring	1.2867	Non-reproducible	minor QTL	HZ12
	qOLE10	OLE	B5	5.53567	0.082699	45.21	41.8	45.7	3.9	SemiWinter	1.4301			WH10
	qOLE11	OLE	B5	3.9928	0.051197	43.51	41.8	43.9	2.1	Spring	1.4354			HZ12
	qOLE12	OLE	B5	4.46803	0.043336	43.01	42.4	43.9	1.5	SemiWinter	1.2046			WH09
qOLE.B5-3		OLE	B5	3.9928-5.53567	0.043336-0.082699	43.36	42.77	43.94	1.17	Both	+	Reproducible	minor QTL	WH10|HZ12|WH09
qOLE.B5-4	qOLE13	OLE	B5	4.08394	0.038741	51.41	51.1	53.3	2.2	SemiWinter	1.1486	Non-reproducible	minor QTL	WH09
qOLE.B5-5	qOLE14	OLE	B5	2.89044	0.035699	84.11	83.4	84.5	1.1	Spring	1.0014	Non-reproducible	minor QTL	XN12
qOLE.B7-1	qOLE15	OLE	B7	4.04488	0.062961	11.81	6.7	14.8	8.1	SemiWinter	-1.4251	Non-reproducible	minor QTL	WH14
qOLE.B8-1	qOLE16	OLE	B8	2.57362	0.034955	74.71	71.8	75.8	4	SemiWinter	-0.9425	Non-reproducible	minor QTL	WH10
	qOLE17	OLE	B8	2.52371	0.031841	82.91	76.9	83.3	6.4	Spring	-1.1814			HZ12
	qOLE18	OLE	B8	3.35048	0.031252	84.31	78.7	85.4	6.7	SemiWinter	-1.0894			WH09
qOLE.B8-2		OLE	B8	2.52371-3.35048	0.031252-0.031841	83.57	81.26	85.89	4.63	Both	-	Reproducible	minor QTL	HZ12|WH09
	qOLE19	OLE	B8	2.90563	0.02734	90.01	88.6	91.2	2.6	SemiWinter	-1.0289			WH09
	qOLE20	OLE	B8	2.50635	0.032299	90.51	88.6	91.2	2.6	Spring	-1.2278			HZ12
qOLE.B8-3		OLE	B8	2.50635-2.90563	0.02734-0.032299	90.26	89.34	91.17	1.83	Both	-	Reproducible	minor QTL	WH09|HZ12
	qOLE21	OLE	C1	2.63655	0.054692	49.71	45.6	53.9	8.3	SemiWinter	1.1725			WH13
	qOLE22	OLE	C1	2.22859	0.019318	62.91	50.3	63.9	13.6	SemiWinter	-0.8129			WH09
qOLE.C1-1		OLE	C1	2.22859-2.63655	0.019318-0.054692	53.29	49.74	56.83	7.09	SemiWinter	+	Reproducible	minor QTL	WH13|WH09
	qOLE23	OLE	C2	2.56928	0.037946	43.91	40.2	46.9	6.7	SemiWinter	-1.1255			WH14
	qOLE24	OLE	C2	2.78411	0.046385	54.71	46.9	65.3	18.4	SemiWinter	-1.2419			WH14
qOLE.C2-1		OLE	C2	2.56928-2.78411	0.037946-0.046385	45.17	42.02	48.32	6.3	SemiWinter	-	Reproducible	minor QTL	WH14
qOLE.C3-1	qOLE25	OLE	C3	2.09839	0.024256	83.51	82.6	103.5	20.9	Spring	-0.8158	Non-reproducible	minor QTL	XN12
	qOLE26	OLE	C3	4.38991	0.071365	127.51	122.5	140.6	18.1	SemiWinter	1.5055			WH14
	qOLE27	OLE	C3	5.73314	0.057973	132.91	130.4	140.5	10.1	SemiWinter	1.4091			WH09
	qOLE28	OLE	C3	3.76929	0.056147	135.91	131.9	143.5	11.6	Spring	1.2303			XN12
	qOLE29	OLE	C3	7.91399	0.12435	145.11	141.3	153	11.7	SemiWinter	1.7594			WH10
qOLE.C3-2		OLE	C3	3.76929-7.91399	0.056147-0.12435	136.35	133.34	139.36	6.02	Both	+	Reproducible	minor QTL	WH14|WH09|XN12|WH10
	qOLE30	OLE	C4	15.2638	0.272785	127.11	124.1	128.9	4.8	Spring	2.7047			XN12
	qOLE31	OLE	C4	21.5633	0.358485	128.11	125.1	128.9	3.8	SemiWinter	3.5264			WH09
qOLE.C4-1		OLE	C4	15.26378-21.56329	0.272785-0.358485	127.72	126.23	129.21	2.98	Both	+	Reproducible	major QTL	XN12|WH09
	qOLE32	OLE	C4	4.22065	0.102119	135.91	125.1	142.5	17.4	SemiWinter	1.5355			WH13
	qOLE33	OLE	C4	7.47565	0.121632	137.91	129	143.5	14.5	SemiWinter	1.7343			WH10
	qOLE34	OLE	C4	20.8211	0.334844	136.91	131.4	141	9.6	Spring	2.9752			XN12
	qOLE35	OLE	C4	19.9249	0.316049	134.91	132.3	139.8	7.5	Spring	3.5735			HZ12
	qOLE36	OLE	C4	18.4255	0.359586	134.91	134.1	140.1	6	SemiWinter	3.3519			WH14
	qOLE37	OLE	C4	35.4361	0.504266	137.91	135.3	140.5	5.2	SemiWinter	4.1271			WH09
qOLE.C4-2		OLE	C4	4.22065-35.4361	0.102119-0.504266	136.39	134.82	137.96	3.14	Both	+	Reproducible	major QTL	WH13|WH10|XN12|HZ12|WH14|WH09
qOLE.C6-1	qOLE38	OLE	C6	4.00582	0.066756	38.01	36.8	39.3	2.5	SemiWinter	1.2966	Non-reproducible	minor QTL	WH10
qOLE.C6-2	qOLE39	OLE	C6	5.94146	0.090593	47.51	44.3	49.8	5.5	SemiWinter	1.5114	Non-reproducible	minor QTL	WH10
qOLE.C6-3	qOLE40	OLE	C6	2.35879	0.032154	59.71	57	60.7	3.7	SemiWinter	-1.2806	Non-reproducible	minor QTL	WH10
qOLE.C8-1	qOLE41	OLE	C8	5.24923	0.08312	1.51	0	2.1	2.1	SemiWinter	-1.5981	Non-reproducible	minor QTL	WH14
qOLE.C8-2	qOLE42	OLE	C8	7.20006	0.110439	7.31	6.8	11.4	4.6	SemiWinter	-1.8361	Non-reproducible	minor QTL	WH14
qOLE.C8-3	qOLE43	OLE	C8	2.97941	0.031377	16.61	12.3	22.1	9.8	SemiWinter	-1.0387	Non-reproducible	minor QTL	WH09
	qOLE44	OLE	C8	2.77109	0.042492	24.91	22.3	27.5	5.2	Spring	-1.3102			HZ12
	qOLE45	OLE	C8	7.79681	0.102537	26.91	23.5	27.5	4	Spring	-1.6717			XN12
	qOLE46	OLE	C8	3.906	0.036754	28.01	26.9	28.3	1.4	SemiWinter	-1.1154			WH09
	qOLE47	OLE	C8	4.02101	0.092533	28.91	28.3	38.9	10.6	SemiWinter	-1.4574			WH13
qOLE.C8-4		OLE	C8	2.77109-7.79681	0.036754-0.102537	27.72	27.09	28.36	1.27	Both	-	Reproducible	minor QTL	HZ12|XN12|WH09|WH13
	qOLE48	OLE	C8	4.99317	0.064769	34.31	28.7	40.1	11.4	Spring	-1.611			HZ12
	qOLE49	OLE	C8	5.89155	0.078939	35.91	35.2	39.1	3.9	Spring	-1.4672			XN12
qOLE.C8-5		OLE	C8	4.99317-5.89155	0.064769-0.078939	35.74	33.89	37.58	3.69	Spring	-	Reproducible	minor QTL	HZ12|XN12
qOLE.C8-6	qOLE50	OLE	C8	2.1266	0.029072	42.11	41.3	53.6	12.3	Spring	-1.0776	Non-reproducible	minor QTL	HZ12
	qOLE51	OLE	C9	2.2134	0.030061	104.31	75.9	112.7	36.8	SemiWinter	0.9784			WH14
	qOLE52	OLE	C9	3.33746	0.1034	97.31	87.8	106.5	18.7	SemiWinter	1.58			WH13
	qOLE53	OLE	C9	2.54324	0.064331	109.81	106.5	113.7	7.2	SemiWinter	1.2333			WH13
qOLE.C9-1		OLE	C9	2.2134-3.33746	0.030061-0.1034	108.07	104.76	111.37	6.61	SemiWinter	-	Reproducible	minor QTL	WH14|WH13
